# Supplementary material for: Structure of human MUTYH and functional profiling of cancer-associated variants reveal an allosteric network between its [4Fe-4S] cluster cofactor and active site required for DNA repair
Source: Nat Commun. 2025 Apr 16;16:3596. doi: 10.1038/s41467-025-58361-w (PMC12000561; doi:10.1038/s41467-025-58361-w)
Supplement: Supplementary file 2 — Suppplementary Data 1 [file 41467_2025_58361_MOESM2_ESM.txt]

>WP_182013637.1 A/G-specific adenine glycosylase [Haloquadratum walsbyi]
----------------------------------------------------------------------------------------------------------------------MSGGQNSDAEASIKCI----------------------------------------------------------------------------DT----------------------------------DID--------------IDV------FRNRLISWYEAEHRE-FPWR-----------------E------------------------------T----DDP---------------------YA------------------ILVSEVMSHQTQLDRVVEAWKDFIQRWPTVEALAGDSQSAVVTFWSEHALGYNNRASYLHEAANQVVDEYDGTVPADPDELLS-LMGVGPYTANAVASFAFNNGDAVVDTNVERVLYRVF------KQIRQADDPPYEQIASALL-----------PVERSRTWNNAIMELGGVACKKT--PRCDEANCPWR--------------QWCHAY---------------------------------------------Q---------TGDFT---------AP---------------DVPTQ--PSFEGS--RRQFR--------------------------------G------RI--V------------RTLGEHGELA-----L-----------------------------------------------------------------------------------------------------------DTLG------H---------RI-RV--DY--S-------------------------------------------------------------P---------EGTH-------------G------------------RDW--------LYE----IVT----------------------------------------------------------------------------------------D----------------------L---------------AD--DG----L-VNI-----QTSTA-------GTTETE---------SA-------S----------M---SQ---SDGSETLSSIFVSLQS--------------------------------------------------------------
>WP_070364607.1 A/G-specific adenine glycosylase [Halodesulfurarchaeum formicicum]
-----------------------------------------------------------------------------------------------------------------------------MSPALSLSA----------------------------------------------------------------------------AE---------------------------------------------------REA------VQAALLSWYEADHRE-FPWR-----------------E------------------------------R----EDP---------------------YA------------------ILVSEVMSQQTQLDRIVDPWAAFLDRWPTVEALADADRADVVAFWSDHRLGYNNRARYLQEAAEQICSEFDGAFPEDPDALES-LMGVGPYTATAVASFAFDTGGAVVDTNVKRVLHRAF-GVPD-D------EAAFETAAAELL-----------PADSAGQWNNAIMELGGVACEKT--PRCDEAGCPWR--------------EWCQAY---------------------------------------------Q---------TGDFT------------------------APDVPTQ--PSFEGS--RRQFR--------------------------------G------RI--I------------RLLGEHDQMD-----L-----------------------------------------------------------------------------------------------------------DTLG------H---------RI-RV--DY----------------------------------------------------------TP--------------DGEH-------------G------------------RAW--------LRG----LLD----------------------------------------------------------------------------------------D----------------------L---------------AT--DG----L-VSI--DTDGQPTV-------Q---LR------------------R-------------------------------------------------------------------------------------------------
>WP_071932818.1 A/G-specific adenine glycosylase [Halodesulfurarchaeum formicicum]
-------------------------------------------------------------------------------------------------------------------------------MSSALSL-----------------------S----------------------------------------------------AD------------------------------------E--------------REA------VQAALLSWYEADHRE-FPWR-----------------E------------------------------R----EDP---------------------YA------------------ILVSEVMSQQTQLDRIVDPWAAFLDRWPTVEALADADRADVVAFWSDHRLGYNNRARYLQEAAEQICSEFDGAFPEDPDALES-LMGVGPYTATAVASFAFDTGGAVVDTNVKRVLHRAF-GVPD-D------EAAFETAAAELL-----------PADSAGQWNNAIMELGGVACEKT--PRCDEAGCPWR--------------EWCQAY---------------------------------------------Q---------TGDFT------------------------APDVPTQ--PSFEGS--RRQFR--------------------------------G------RI--I------------RLLGEHDQMD-----L-----------------------------------------------------------------------------------------------------------DTLG------H---------RI-RV--DY----------------------------------------------------------TP--------------DGEH-------------G------------------RAW--------LRG----LLN----------------------------------------------------------------------------------------D----------------------L---------------AA--DG----L-VSI-----DTDGQ-----------PT---------VQ------------------L---RR---------------------------------------------------------------------------------
>WP_010903108.1 A/G-specific adenine glycosylase [Halobacterium salinarum]
------------------------------------------------------------------------------------------------------------------------MTTGDGSDRAGATG----------------------------------------------------------------------------PA------------------------------------D--------------TTA------LQTALVDWYTDSHRS-FPWR-----------------E------------------------------T----TDP---------------------YE------------------ILVSEVMSQQTQLSRVIDAWRAFLDRWPTTAALAAADRSDVVGFWSAHSLGYNNRATHLHEAAQQVETDYDGAIPRTPAELSE-LMGVGPYTANAVASFAFNAGNAVVDTNVKRVLYRAFEGIRD-D-----DDPDYRPLANELL-----------PDGTSRVWNNAVMELGAVACQQT--PRCDEAECPLR--------------EWCHAY---------------------------------------------Q---------TGDFT------------------------APDVPTQ--PSFEGS--RRQFR--------------------------------G------RI--V------------RLLGEHDEME-----L-----------------------------------------------------------------------------------------------------------DALG------H---------RV-RV--DY----------------------------------------------------------TP--------------DGEY-------------G------------------REW--------LRG----LLS----------------------------------------------------------------------------------------D----------------------L---------------AD--DG----L-VRT-----EYRGE-----------RT---------VV-------R--------------LE---------------------------------------------------------------------------------
>WP_123075888.1 A/G-specific adenine glycosylase [Halarchaeum sp. CBA1220]
-------------------------------------------------------------------------------------------------------------------MTDADAETGDTAADPRDCL----------------------------------------------------------------------------PG------------------------------------D--------------VAA------VQDALVSWYEDDHRS-FPWR-----------------E------------------------------T----TDA---------------------YE------------------ILVSEVMSQQTQLQRVETAWHEFLEQWPTVHDLAAAPRSEVVGFWTGHSLGYNNRARYLHEAAQQVVSEYDGAFPEDPDELEE-LMGVGPYTANAVASFAFDNGNAVVDTNVKRVLHRAF-GVPD-------SADAFEVVASALM-----------PAGESRVWNNAIMELGGVACEKT--PSCDEAGCPWR--------------PWCDAY---------------------------------------------E---------TGDFT------------------------APDVPEQ--PTFEGS--RRQMR--------------------------------G------RV--V------------KALSRHGELA-----F-----------------------------------------------------------------------------------------------------------DTLG------P---------RV-RV--DY----------------------------------------------------------AP--------------EGEY-------------G------------------REW--------LRG----LVD----------------------------------------------------------------------------------------D----------------------L---------------AD--DG----L-AEL-----AERDG-----------ET---------VV-------R----------L---RE---------------------------------------------------------------------------------
>WP_188878097.1 A/G-specific adenine glycosylase [Halarchaeum grantii]
-------------------------------------------------------------------------------------------------------------------MTDADAETGDTAADPRDCL----------------------------------------------------------------------------PG------------------------------------D--------------VAA------VQDALVSWYEDDHRS-FPWR-----------------E------------------------------T----TDA---------------------YE------------------ILVSEVMSQQTQLQRVETAWHEFLEQWPTVHDLAAAPRSEVVGFWTGHSLGYNNRARYLHEAAQQVVSEYDGAFPEDPDELEE-LMGVGPYTANAVASFAFDNGNAVVDTNVKRVLHRAF-GVPD-D------DDAFEVVAGALM-----------PAGESRVWNNAIMELGGVACEKT--PKCDEAGCPWR--------------PWCDAY---------------------------------------------E---------TGDFT------------------------APDVPEQ--PTFEGS--RRQMR--------------------------------G------RV--V------------KALSRHGELA-----L-----------------------------------------------------------------------------------------------------------DTLG------P---------RV-RV--DY----------------------------------------------------------AP--------------GGEH-------------G------------------REW--------LRG----LVN----------------------------------------------------------------------------------------D----------------------L---------------AD--DG----L-AEV-----TERDG-----------ET---------VV-------R----------L---RE---------------------------------------------------------------------------------
>WP_174654215.1 A/G-specific adenine glycosylase [Natronocalculus amylovorans]
----------------------------------------------------------------------------------------------------------------------------MTEESIESTL----------------------------------------------------------------------------PA------------------------------------D--------------LTA------VQDALIDWYESDHRS-YPWR-----------------E------------------------------T----TDP---------------------YA------------------ILVSEVMSQQTQLDRVVSAWEDFLDEWPTVESLAAAQRGDVVSFWTAHSLGYNNRAKYLHEAAKQVRDDYDGEFPETPTELQD-LMGVGPYTANAVASFAFNTGDAVVDTNVKRVLYRAF-SVPD-D------DSVFKTAANTLL-----------ADGRSRVWNNAIMELGGVACGKT--PRCEEAGCPWR--------------QWCDAY---------------------------------------------E---------SGDFT---------AP---------------DVPTQ--PIFAGS--RRQFR--------------------------------G------RV--I------------RTLAEYEQLT-----L-----------------------------------------------------------------------------------------------------------DELG------P---------RI-RV--DY--------------------------------------------------------------------------GGKF-------------G------------------REW--------LYE----LVS----------------------------------------------------------------------------------------D----------------------L---------------ES--DG----L-VDI-----TNENR-----------ST---------EL-------E----------S---VH---VCLKRN------------------------------------------------------------------------
>WP_159765408.1 A/G-specific adenine glycosylase [Halovenus carboxidivorans]
------------------------------------------------------------------------------------------------------------------------------MSEAATEL----------------------------------------------------------------------------FE----------------------------------DVD--------------LPA------VRSALLDWYREDHRA-FPWR-----------------E------------------------------T----TDP---------------------YE------------------ILVSEVMSQQTQLGRVVDAWEDFLDRWPTTADLAAADRGEVVAFWSDHSLGYNNRAKYLHEAAEQIETEYDGTFPETPEELRE-LMGVGPYTANAVASFAFDNGNAVVDTNVKRVLYRAF-SCPD-D------DDAFEQASSELM-----------PSGESRDWNNAIMELGGVACGQK--PACDEQSCPWR--------------EHCDAY---------------------------------------------H---------SGDFT------------------------APDVPEQ--PEFEGS--RRQFR--------------------------------G------RI--V------------RALGEHDALA-----L-----------------------------------------------------------------------------------------------------------DELG------P---------RI-RV--DY----------------------------------------------------------TP--------------NGDH-------------G------------------REWLRDV----LAG----------------------------------------------------------------------------------------------------------------------L---------------AD--DG----L-VEL-----ETRDD-----------ET---------VA-------R----------L---RR---------------------------------------------------------------------------------
>WP_007704640.1 A/G-specific adenine glycosylase [Halovivax asiaticus]
-------------------------------------------------------------------------------------------------------------------------MSDGEPDETAYGL----------------------------------------------------------------------------PA------------------------------------D--------------ADA------VRESLVAWYEADHRS-FPWR-----------------E------------------------------T----DDA---------------------YA------------------ILVCEVMSQQTQLERVVDAWNAFLDRWPTAQSLAAADRADVVGFWSDHSLGYNNRARYLHEAATQITEEYDGSFPETPTELQE-LMGVGPYTANAVASFAFNAGDAVVDTNVKRVLYRAF-DVPD-D------DEAFESVARELM-----------PAGASRVWNNAIMELGGVACGKR--PRCDEAGCPWR--------------QWCHAY---------------------------------------------Q---------TGDFT------------------------APDVPTQ--PSFEGS--RRQFR--------------------------------G------RV--V------------SVLSEYDELT-----L-----------------------------------------------------------------------------------------------------------DELG------P---------RV-RV--DY----------------------------------------------------------SP--------------GGEY-------------G------------------RDW--------LRE----LCL----------------------------------------------------------------------------------------D----------------------L---------------AD--DE----LLTIS-----DEPGS-----------SD---------SA-------E--------------TGTTTSSDQSLSVSLKQ------------------------------------------------------------------
>WP_015301020.1 A/G-specific adenine glycosylase [Halovivax ruber]
-------------------------------------------------------------------------------------------------------------------------MSDGEPDETAYGL----------------------------------------------------------------------------PA------------------------------------D--------------ADA------VRKALVAWYEADHRS-FPWR-----------------E------------------------------T----DDA---------------------YA------------------ILVCEVMSQQTQLERVVDAWNAFLDRWPTAQSLAAADRADVVGFWSDHSLGYNNRARYLHEAATQITEEYDGSFPETPTELQE-LMGVGPYTANAVASFAFNAGDAVVDTNVKRVLYRAF-DVPD-D------DEAFESVARELM-----------PAGASRVWNNAIMELGGVACGKR--PRCDEAGCPWR--------------QWCHAY---------------------------------------------Q---------TGDFT------------------------APDVPTQ--PSFEGS--RRQFR--------------------------------G------RV--V------------SVLSEYDELT-----L-----------------------------------------------------------------------------------------------------------DELG------P---------RV-RV--DY----------------------------------------------------------SP--------------DGEY-------------G------------------RDW--------LRE----LCL----------------------------------------------------------------------------------------D----------------------L---------------AD--DE----LLTISDDPGSSEPAE-----------TETAASSTQSIFV-------S----------L---KQ---------------------------------------------------------------------------------
>WP_137275211.1 A/G-specific adenine glycosylase [Natronomonas salsuginis]
-------------------------------------------------------------------------------------------------------------------------------MADATDW-------------------T---R----------------------------------------------------PD------------------------------------D--------------LDA------IRETLVEWYEADHRT-YPWR-----------------E------------------------------T----DDP---------------------YR------------------ILVSEVMSQQTQLDRVIEPWREFVEEWPTPEALAAADRADVVGFWTSHSLGYNNRAKYLHEAAQQVVEEYDGAFPRTPTELQE-LMGVGPYTANAVASFAFNDGDAVVDTNVKRVLYRSFSEIHN------ADDPDYESVANALM-----------LPGESRIWNNAIMELGGVACKKR--PKCDAAGCPWR--------------EWCHAY---------------------------------------------Q---------TGDFT------------------------APDAPTQ--PSFEGS--RRQFR--------------------------------G------RI--V------------RTLGECDEIG-----I-----------------------------------------------------------------------------------------------------------DELG------H---------RI-RV--DY----------------------------------------------------------SP--------------DGTH-------------G------------------REW--------LRE----LLS----------------------------------------------------------------------------------------D----------------------L---------------AE--DG----L-IDV-----VEAGE-----------ET---------AA-------R----------L---RE---------------------------------------------------------------------------------
>WP_066381574.1 A/G-specific adenine glycosylase [Halalkalicoccus paucihalophilus]
-------------------------------------------------------------------------------------------------------------------------------MSGADSL----------------------------------------------------------------------------PT------------------------------------D--------------LDR------VRESLIAWYESDHRE-FPWR-----------------R------------------------------T----DDP---------------------YA------------------ILVSEVMSQQTQLGRVEEAWEEFLERWPDPETLAAADRSEVVGFWTDHRLGYNNRAKYLHEAARQVGEEFGGEFPTEPEELQK-LQGVGPYTANAVASFAFNNGEAVVDTNVKRVLYRAF-DVPD-D------DSAFEETAGNLM-----------PVGESRVWNNAIMELGGVACQKT--PRCEEAGCPFR--------------EWCSAY---------------------------------------------A---------TGDFT------------------------APDVPTQ--PTFEGS--RRQKR--------------------------------G------RA--I------------RVLKEYEELS-----L-----------------------------------------------------------------------------------------------------------DELG------P---------RV-RV--DY--------------------------------------------------------------------------GGED-------------G------------------EQW--------LRG----LLG----------------------------------------------------------------------------------------D----------------------L---------------ES--DG----L-VEV-----EGDQV-------------------------------R----------L---RR---------------------------------------------------------------------------------
>WP_089672865.1 A/G-specific adenine glycosylase [Halohasta litchfieldiae]
--------------------------------------------------------------------------------------------------------------------------MSDSGTKESAEL----------------------------------------------------------------------------PD----------------------------------GET--------------VDA------IQDALIEWYEADHRS-YPWR-----------------E------------------------------T----DDP---------------------YA------------------ILVSEIMSQQTQLDRVVEAWSDFLDEWPTVDSLAEAPRGDVVAFWSDHSLGYNNRAKYLHEAANQVVDDYDGEFPDTPSELKE-LMGVGPYTANAVASFAFNNGDAVVDTNVKRVLYRAF-DIPD-D------DAAFKTAAEELM-----------PEGRSRVWNNAIMELGGVACEKT--PKCDTAGCPWR--------------EWCTAY---------------------------------------------E---------TGDFT------------------------APDVPTQ--PSFEGS--RRQKR--------------------------------G------RV--I------------RTLGEYDELT-----L-----------------------------------------------------------------------------------------------------------DKLG------P---------RV-RV--DY--------------------------------------------------------------------------GGET-------------G------------------KEW--------LRE----LVA----------------------------------------------------------------------------------------D----------------------L---------------AD--DG----L-VDV-----TDDGE-----------ST---------VV-------R----------L---QQ---------------------------------------------------------------------------------
>WP_142442570.1 A/G-specific adenine glycosylase [Halonotius roseus]
---------------------------------------------------------------------------------------------------------------------------MSESDDGGATL----------------------------------------------------------------------------PD------------------------------------D--------------LAG------VRRRLIDWYEADHRE-HPWR-----------------E------------------------------T----DDP---------------------YA------------------ILVSEIMSQQTQLDRVVDAWRDFLDRWPTVESLANAARGDVVSFWSDHSLGYNNRAKYLHEAAGQIVDDYGGEFPETPAELQE-LMGVGPYTANAVASFAFNNGDAVVDTNVKRVLYRAF-DIPD-D------DTEFERVAGELM-----------PEGKSRVWNNAIMELGGVACGKT--PRCDVAGCPWR--------------EWCHAY---------------------------------------------E---------TGDFT------------------------APDVPTQ--PSFEGS--RRQFR--------------------------------G------RV--I------------ETLGEYDELG-----L-----------------------------------------------------------------------------------------------------------DELG------P---------RI-RV--DY----------------------------------------------------------TP--------------DGDH-------------G------------------REW--------LRG----LLN----------------------------------------------------------------------------------------D----------------------L---------------SD--DG----L-VDL-----TDREE-----------TM---------VV-------S----------L---RE---------------------------------------------------------------------------------
>WP_142978824.1 A/G-specific adenine glycosylase [Halonotius terrestris]
---------------------------------------------------------------------------------------------------------------------------MTEADTGDAFL----------------------------------------------------------------------------PA----------------------------------ADE--------------LDA------VRSALIEWYEADHRE-YPWR-----------------E------------------------------T----DDA---------------------YP------------------ILVSEIMSQQTQLDRVVDAWGDFLDRWPTVEALADAPRSDVVSFWSGHSLGYNNRAKYLHEAATQIVEEYDGQFPDTPEELQE-LMGVGPYTANAVASFAFNNGDAVVDTNVKRVLYRAF-DVPD-D------DTEFERVASDLM-----------PAGDSRVWNNAIMELGGVACEKT--PSCDAAGCPWR--------------RWCHAY---------------------------------------------E---------TGDFT------------------------APDVPTQ--PSFEGS--RRQFR--------------------------------G------RV--I------------ETLGEYDDLP-----L-----------------------------------------------------------------------------------------------------------SELG------P---------RI-RV--DY--------------------------------------------------------------------------GGDT-------------G------------------REW--------LEG----LVS----------------------------------------------------------------------------------------D----------------------L---------------AD--DG----L-VVV---NDGDDEP-------H---VS---------LK-------Q-------------------------------------------------------------------------------------------------
>WP_120085325.1 A/G-specific adenine glycosylase [Halonotius pteroides]
--------------------------------------------------------------------------------------------------------------------------MSEANDNATALL----------------------------------------------------------------------------PS----------------------------------EDT--------------LAA------VQSALIEWYAADHRE-YPWR-----------------K------------------------------T----DNP---------------------YG------------------ILVSEIMSQQTQLDRVVSAWADFLDRWPTVEALADTPRGEVVSFWSSHSLGYNNRAKYLHEAATQIITEYDGEFPETPSELQE-LMGVGPYTANAVASFAFNAGNAVVDTNVKRVLYRAF-DVPD-D------DAAFEGVADELM-----------PAGESRVWNNAIMELGGVACEKT--PRCDEMGCPWR--------------EWCQAY---------------------------------------------E---------TGDFT------------------------APDVPTQ--PSFEGS--RRQFR--------------------------------G------RV--I------------KTLGEYDELP-----L-----------------------------------------------------------------------------------------------------------SKLG------P---------RI-RV--DY--------------------------------------------------------------------------GGDT-------------G------------------REW--------LKG----LVA----------------------------------------------------------------------------------------D----------------------L---------------AD--DG----L-VEL-----SEQAD-----------ET---------VA-------R----------L---QR---------------------------------------------------------------------------------
>WP_120102597.1 A/G-specific adenine glycosylase [Halonotius aquaticus]
--------------------------------------------------------------------------------------------------------------------------MSEANDSATALL----------------------------------------------------------------------------PG----------------------------------EDA--------------LAA------VRSGLIAWYEADHRE-YPWR-----------------E------------------------------T----DDP---------------------YA------------------ILVSEIMSQQTQLGRVVSAWADFLDRWPTVEALADAPRGEVVSFWSSHSLGYNNRAKYLHEAATQIVTEYDGAFPETPDELQE-LMGVGPYTANAVASFAFNTGNAVVDTNVKRVLYRAF-DVPD-D------DTVFEGVADELM-----------PAGDSRVWNNAIMELGGVACEKT--PRCDAAGCPWR--------------EWCHAY---------------------------------------------E---------TGDFT------------------------APDVPTQ--PSFEGS--RRQFR--------------------------------G------RV--I------------ETLGEYDELP-----L-----------------------------------------------------------------------------------------------------------SKLG------P---------RI-RV--DY--------------------------------------------------------------------------GGDT-------------G------------------REW--------LEG----LVS----------------------------------------------------------------------------------------D----------------------L---------------AD--DG----L-VER-----RERAD-----------ET---------VV-------R----------L---QS---------------------------------------------------------------------------------
>WP_007691785.1 A/G-specific adenine glycosylase [Halococcus hamelinensis]
--------------------------------------------------------------------------------------------------------------------------MSTSEPSADGSL----------------------------------------------------------------------------PE------------------------------------D--------------TEA------VRRALVAWYEADHRA-YPWR-----------------E------------------------------T----TDP---------------------YA------------------IWVSEVMSQQTQLDRVVRAFEGFVERWPDVEALAAADRSEVVGFWSSHSLGYNNRARYLHEAAGQVVEEFDGSFPETPAELQE-LQGVGPYTANAVASFAFNNGDAVVDTNVKRVLYRAF-SVPD-D------DTAFEEAAEALM-----------PDGESRVWNNAVMELGGVACEKT--PACDTAECPWR--------------EWCDAY---------------------------------------------A---------TGDFS------------------------APDVPTQ--SAFEGS--RRQFR--------------------------------G------RV--V------------RVLGEYDSLP-----L-----------------------------------------------------------------------------------------------------------SELG------P---------RI-RV--DY----------------------------------------------------------TP--------------DGEH-------------G------------------REW--------LSD----LLS----------------------------------------------------------------------------------------D----------------------L---------------AD--DG----L-VAL-----DTDGE-------T--------------TA-------R----------L---RQ---------------------------------------------------------------------------------
>WP_120071345.1 A/G-specific adenine glycosylase [Halococcus sp. IIIV-5B]
--------------------------------------------------------------------------------------------------------------------------MSSPESSTDVPL----------------------------------------------------------------------------PE----------------------------------DLD--------------TEA------VRRALVEWYEADHRA-YPWR-----------------E------------------------------T----TDP---------------------YA------------------IWVSEVMSQQTQLDRVVRAFEAFVERWPDVDTLAAADRSDVVGFWSSHSLGYNNRARYLHEAAGQVVEEFDGSFPETPDELQE-LQGVGPYTANAVASFAFNNGDAVVDTNVKRVLYRAF-SVPD-------NDAAFEDVATELM-----------PDGESRVWNNAVMELGGVACEKT--PACDTAECPWR--------------EWCDAY---------------------------------------------A---------TGDFS------------------------APDVPVQ--SAFEGS--RRQFR--------------------------------G------RV--V------------RVLGEYDSLP-----L-----------------------------------------------------------------------------------------------------------SELG------P---------RV-RV--DY----------------------------------------------------------AP--------------DGEH-------------G------------------REW--------LSG----LLS----------------------------------------------------------------------------------------D----------------------L---------------AD--DG----L-VTL-----DTDGE-------T--------------TA-------R----------L---RR---------------------------------------------------------------------------------
>WP_160132812.1 A/G-specific adenine glycosylase [Halococcus salsus]
--------------------------------------------------------------------------------------------------------------------------MSSSESDAEFSL----------------------------------------------------------------------------SE----------------------------------DLD--------------TEA------VRRALVEWYEADHRA-YPWR-----------------E------------------------------T----TDP---------------------YA------------------IWVSEVMSQQTQLDRVVRAFEAFVERWPDVHALAAADRSDVVGFWSSHSLGYNNRARYLHEAAGQVVEEFDGSFPETPDELQE-LQGVGPYTANAVASFAFNNGDAVVDTNVKRVLYRAF-SVPD-D------DAAFEEIAGTLM-----------PDGESRVWNNAVMELGGVACEKT--PACDTAECPWR--------------EWCDAY---------------------------------------------A---------TGDFS------------------------APDVPAQ--SAFEGS--RRQFR--------------------------------G------RV--V------------RVLGEYDSLP-----L-----------------------------------------------------------------------------------------------------------SELG------P---------RI-RV--DY----------------------------------------------------------TP--------------DGEH-------------G------------------REW--------LSG----LLS----------------------------------------------------------------------------------------D----------------------L---------------AD--DG----L-VAL-----DTDGE-------T--------------TA-------R----------L---QR---------------------------------------------------------------------------------
>WP_006076287.1 A/G-specific adenine glycosylase [Halococcus saccharolyticus]
------------------------------------------------------------------------------------------------------------------------------MSESAFSP----------------------------------------------------------------------------PD------------------------------------D--------------PAA------VRRALVEWYENDHRS-FPWR-----------------E------------------------------T----TDP---------------------YE------------------ILVSEVMSQQTQLDRVVDAFADFVERWPDTPALAAADRADVVSFWSDHSLGYNNRAQYLHEAADQVEGEFDGEFPETPDALQE-LQGVGPYTANAVASFAFNEGNAVVDTNVKRVLYRAF-DVPD-D------DAAFEETADELM-----------PAGESRVWNNAIMELGGVACTKT--PSCDGSECPWR--------------TWCDAY---------------------------------------------A---------TGDFS------------------------APDVPTQ--SPFEGS--RRQFR--------------------------------G------RV--V------------RVLGEYDELA-----L-----------------------------------------------------------------------------------------------------------DDLG------P---------RV-RV--DY----------------------------------------------------------SP--------------DGEH-------------G------------------REW--------LRG----LVS----------------------------------------------------------------------------------------D----------------------L---------------AD--DG----L-VAV-----EDRDD-----------DT---------VV-------R----------L---SR---------------------------------------------------------------------------------
>WP_049996985.1 A/G-specific adenine glycosylase [Halococcus sediminicola]
------------------------------------------------------------------------------------------------------------------------------MSESASSL----------------------------------------------------------------------------PD------------------------------------D--------------LDS------VRRALVEWYEGDHRK-FPWR-----------------E------------------------------T----TNP---------------------YE------------------ILVSEVMSQQTQLDRVVAAFADFVERWPDVERLAAADRSAVVGFWSDHSLGYNNRARYLHEAAGQVVAEFDGEFPENPDDLQE-LQGVGPYTANAVASFAFDNGNAVVDTNVKRVLYRAF-DMPD-D------DAAFEDAAGELL-----------PDDESRVWNNAIMELGGVACTKT--PACDEESCPWR--------------GWCGAY---------------------------------------------A---------TGDFS------------------------APDVPTQ--SPFEGS--RRQFR--------------------------------G------RV--V------------RVLGEYDELA-----L-----------------------------------------------------------------------------------------------------------SELG------P---------RV-RV--DY----------------------------------------------------------TP--------------EGEH-------------G------------------RDW--------LRG----LLA----------------------------------------------------------------------------------------D----------------------L---------------ED--DG----L-VAL-----DTDGE-------T---SA------------------R----------L---RR---------------------------------------------------------------------------------
>WP_023394273.1 A/G-specific adenine glycosylase [Candidatus Halobonum tyrrellensis]
------------------------------------------------------------------------------------------------------------------------------MSDQSDHL----------------------------------------------------------------------------PA----------------------------------DAD--------------LGR------VREALVEWYEAGHRE-FPWR-----------------R------------------------------T----DDA---------------------YR------------------ILVSEVMSQQTQLSRVEEAYADFLDRWPTVADLAAADRGEVVAFWSDHSLGYNNRATYLHEAAGQVVDEYGGEFPDSPAELEE-LMGVGPYTANAVASFAFDNGNAVVDTNVKRVLYRAIAEIRN------TEDPPYEEIANALM-----------PSGESRIWNNAIMELGGVACQKT--PRCDEEGCPWR--------------EWCHAY---------------------------------------------Q---------TGDFT------------------------APDVPTQ--PSFEGS--RRQFR--------------------------------G------RV--V------------RALGEYDELP-----L-----------------------------------------------------------------------------------------------------------SKLG------P---------RV-RV--DY--------------------------------------------------------------------------GGDT-------------G------------------EAW--------LRE----LVA----------------------------------------------------------------------------------------D----------------------L---------------AD--DG----L-VDA-----EERDG-----------ET---------HV-------R----------L---TR---------------------------------------------------------------------------------
>WP_059057078.1 A/G-specific adenine glycosylase [Halobacterium hubeiense]
----------------------------------------------------------------------------------------------------------------------------MTEGEGEYAL----------------------------------------------------------------------------PG------------------------------------D--------------ADA------VRDALVAWYEDGHRD-FPWR-----------------R------------------------------T----DDP---------------------YA------------------ILVSEVMSQQTQLSRVEDAYHAFLEKWPTTAGLAAADRADVVGFWSANSLGYNNRAKYLHEAAQQVENDYGGEFPETPDELSE-LMGVGPYTANAVASFAFNNGDAVVDTNVKRVLYRAF-DVPD-D------DAAFEEAANELM-----------PDGESEVWNNAIMELGGVACGKS--PNCDDAGCPWR--------------EWCAAY---------------------------------------------A---------SGDFS------------------------APDVPEQ--STFEGS--RRQKR--------------------------------G------RA--V------------GALREHGELE-----L-----------------------------------------------------------------------------------------------------------DELG------P---------RV-RV--DY--------------------------------------------------------------------------GGDT-------------G------------------REW--------LRG----LLE----------------------------------------------------------------------------------------D----------------------L---------------AD--DG----L-VEL-----EDRGE-----------ET---------VA-------R----------L---AA---------------------------------------------------------------------------------
>WP_148290963.1 A/G-specific adenine glycosylase [Halorhabdus tiamatea]
------------------------------------------------------------------------------------------------------------------------------MSEAAVDL----------------------------------------------------------------------------PD------------------------------------E--------------RDA------IRRALIEWYEDDHRE-YPWR-----------------E------------------------------T----DDP---------------------YA------------------ILVSEVMSQQTQLDRVVDAWDDFLERWPTVGDLAATDRSDVVAFWSAHSLGYNNRAKYLHEAATQVVEEYDGEFPESPDGLSE-LMGVGPYTANAVASFAFNNGDAVVDTNVKRVLYRAF-SIPD-------EDAAFEDVANALM-----------PDGESRVWNNAIMELGGVACEKT--PRCDEVGCPWR--------------EWCDAY---------------------------------------------E---------TGDFT------------------------APDVPTQ--PSFEGS--RRQMR--------------------------------G------RV--I------------GALKEHENLT-----L-----------------------------------------------------------------------------------------------------------DELG------P---------KV-RV--DY----------------------------------------------------------AP--------------EGEY-------------G------------------REW--------LRN----LLE----------------------------------------------------------------------------------------D----------------------L---------------AD--DG----L-VEI-----EERSD-----------QP---------IA-------R--------------LR---------------------------------------------------------------------------------
>WP_158206403.1 A/G-specific adenine glycosylase [Halomarina oriensis]
-------------------------------------------------------------------------------------------------------------------------------MTETAFA----------------------------------------------------------------------------DG------------------------------------E--------------REG------VRRALVEWYEADHRS-FPWR-----------------E------------------------------T----TDP---------------------YR------------------ILVSEVMSQQTQLGRVAEAYREFLAEWPTVEDLAAADRADVVGFWTDHSLGYNNRAKYLHTSANQVVDDFDGAFPETPDALQE-LHGVGPYTANAVASFAFDRGDAVVDTNVKRVLHRAF-SVPD-D------DGAFEAAANDLM-----------PDGESRVWNNAIMELGGVACGQT--PRCDEADCPWR--------------EWCDAY---------------------------------------------A---------SGDFT------------------------APDVPTQ--PEFEGS--RRMFR--------------------------------G------RV--V------------KLLREHDELA-----L-----------------------------------------------------------------------------------------------------------DTLG------H---------RV-RV--DY----------------------------------------------------------TP--------------DGEF-------------G------------------REW--------LEG----LLA----------------------------------------------------------------------------------------D----------------------L---------------ES--DG----L-VEV-----TAGSA-------------------------------R----------L---QR---------------------------------------------------------------------------------
>WP_092634261.1 A/G-specific adenine glycosylase [Haloplanus vescus]
------------------------------------------------------------------------------------------------------------------------------MTEIEGAL----------------------------------------------------------------------------DG------------------------------------D--------------TDA------VRAALVEWYEDDHRD-YPWR-----------------R------------------------------T----DDA---------------------YE------------------ILVSEVMSQQTQLDRVVEAWDAFLDRWPTVDALADADRSEVVAFWSDQRLGYNNRARYLHEAAGQVVDDFGGEFPQTPAELSE-LMGVGPYTANAVASFAFNNGDAVVDTNVKRVLHRAF-DVPD-D------DAAFERVASDLM-----------PPGESRVWNNAIMELGGVACQKN--PRCDEAGCPWR--------------EWCDAY---------------------------------------------Q---------TGDFT------------------------APDVPTQ--PSFEGS--RRQFR--------------------------------G------RI--I------------RLLGEHEEME-----L-----------------------------------------------------------------------------------------------------------DALG------H---------RI-RV--DY----------------------------------------------------------AP--------------DGDY-------------G------------------REW--------LCG----LLD----------------------------------------------------------------------------------------D----------------------L---------------EA--DG----L-VAT-----DDRDG-----------EP---------VA-------R----------L---ER---------------------------------------------------------------------------------
>WP_121920276.1 A/G-specific adenine glycosylase [Haloplanus aerogenes]
---------------------------------------------------------------------------------------------------------------------------MTGTEREDAAL----------------------------------------------------------------------------PD------------------------------------D--------------LDA------VRTALIEWYEADHRD-YPWR-----------------R------------------------------T----DDP---------------------YA------------------ILVSEVMSQQTQLDRVVEAWDAFLDRWPTVEALASADRSDVVAFWSDQRLGYNNRARYLHEAAGQVVDDYGGEFPETPSELQE-LMGVGPYTANAVASFAFNNGDAVVDTNVKRVLYRAF-EVPD-D------DSTFDRAAQTLM-----------PAGESRVWNNAIMELGGVACQQR--PRCDEAGCPWR--------------EWCRAY---------------------------------------------E---------TGDFT------------------------APDVPTQ--PSFEGS--RRQMR--------------------------------G------RV--I------------SALKEYDELA-----L-----------------------------------------------------------------------------------------------------------DELG------P---------RV-RV--DY----------------------------------------------------------AP--------------EGKY-------------G------------------REW--------LRG----LLS----------------------------------------------------------------------------------------D----------------------L---------------SD--DG----L-IQL-----EEQET-----------TT---------VA-------R----------L---QA---------------------------------------------------------------------------------
>WP_114606386.1 A/G-specific adenine glycosylase [Haloplanus rubicundus]
---------------------------------------------------------------------------------------------------------------------------MTDAEGADAAL----------------------------------------------------------------------------PD----------------------------------DLD--------------IDA------LRAALVEWYEADHRD-YPWR-----------------R------------------------------T----DDP---------------------YD------------------ILVSEVMSQQTQLDRVVEAWNGFLDRWPTVEALADADRSEVVAFWSDQRLGYNNRARYLHEAAGQVVDDYGGEFPETPADLQE-LMGVGPYTANAVASFAFNAGDAVVDTNVKRVLYRAF-GVED-D------DEEFERAASELM-----------PDGESRVWNNAIMELGGVACQQR--PRCDEEGCPWR--------------RWCRAY---------------------------------------------E---------TGDFT------------------------APDVPTQ--PEFEGS--RRQFR--------------------------------G------RV--V------------RVLGEHDELP-----L-----------------------------------------------------------------------------------------------------------DELG------P---------RI-RV--DY----------------------------------------------------------AP--------------AGES-------------G------------------REW--------LRG----LLD----------------------------------------------------------------------------------------D----------------------L---------------ED--DG----L-IEV-----IERDE-----------GT---------VA-------R----------L---RA---------------------------------------------------------------------------------
>WP_049935888.1 A/G-specific adenine glycosylase [Haloplanus natans]
-----------------------------------------------------------------------------------------------------------------------------MTETADAPL----------------------------------------------------------------------------PD------------------------------------D--------------TDA------VRAALIEWYEAGHRD-YPWR-----------------R------------------------------T----TDP---------------------YG------------------ILVSEVMSQQTQLDRVVEAWDAFLDRWPTVDALADADRSEVVGFWSDQRLGYNNRARYLHEAAGQVVEVYDGAFPEDPDELQE-LMGVGPYTANAVASFAFNAGDAVVDTNVKRVLYRAF-GVAD-D------DEEFERAASELM-----------PAGESRVWNNAIMELGGVACEKQ--PRCDEAGCPWR--------------QWCHAY---------------------------------------------E---------TGDFT------------------------APDVPTQ--PEFEGS--RRQFR--------------------------------G------RV--V------------RVLGEHNELT-----L-----------------------------------------------------------------------------------------------------------DELG------P---------RI-RV--DY----------------------------------------------------------TP--------------DGEY-------------G------------------REW--------LRE----LCS----------------------------------------------------------------------------------------D----------------------L---------------TD--DG----L-VEL-----RECDG-----------KT---------VA-------R----------L---RQ---------------------------------------------------------------------------------
>WP_178288287.1 A/G-specific adenine glycosylase [Natronomonas halophila]
------------------------------------------------------------------------------------------------------------------------------MTDAAEYL----------------------------------------------------------------------------PE------------------------------------D--------------TDA------VREALIEWYEADHRE-YPWR-----------------Q------------------------------T----DDA---------------------YE------------------ILVSEVMSQQTQLDRVVSAWEEFLAEWPTVEDLAAANRADVVGFWTDHSLGYNNRAKYLHEAANEVVSEHGGEFPETPEGLQE-LMGVGPYTANAVASFAFNNGDAVVDTNVKRVLYRAF-DVPD-------SDPAFEAVASELM-----------PDGESRVWNNAIMELGGVACEKK--PKCDEAGCPWR--------------EWCHAY---------------------------------------------E---------TNDFT------------------------APDVPTQ--PEFEGS--RRQMR--------------------------------G------RV--I------------STLREFDELP-----L-----------------------------------------------------------------------------------------------------------DKLG------P---------RI-RV--DY----------------------------------------------------------SP--------------GGEY-------------G------------------REW--------LHE----LLS----------------------------------------------------------------------------------------D----------------------L---------------AE--DG----L-VEL-----REHGD-----------ET---------VA-------R----------L---QN---------------------------------------------------------------------------------
>WP_178917232.1 A/G-specific adenine glycosylase [Natronomonas gomsonensis]
------------------------------------------------------------------------------------------------------------------------------MTDAAEFL----------------------------------------------------------------------------PE------------------------------------D--------------TDA------VQSALVEWYESDHRE-YPWR-----------------Q------------------------------T----ADP---------------------YQ------------------ILVSEVMSQQTQLDRVVEAWTDFLEEWPTVEDLADADRADVVGFWTDHSLGYNNRAKYLHEAATEVLEEHDGEFPETPEGLQE-LMGVGPYTANAVASFAFNNGDAVVDTNVKRVLYRAF-DVPD-D------DDAFGTVASRLL-----------PDGESRVWNNAIMELGGVACGKT--PRCEEAGCPWR--------------AWCHAY---------------------------------------------E---------SGDFT------------------------APDVPTQ--PEFEGS--RRQMR--------------------------------G------RV--V------------ATLREFEKLT-----L-----------------------------------------------------------------------------------------------------------DELG------P---------RV-RV--DY----------------------------------------------------------TP--------------DGEY-------------G------------------REW--------LRG----LLE----------------------------------------------------------------------------------------D----------------------L---------------ES--DG----L-VEL-----DDEDE-----------TP---------VA-------G----------L---RK---------------------------------------------------------------------------------
>WP_156709203.1 A/G-specific adenine glycosylase [Natronomonas sp. CBA1123]
------------------------------------------------------------------------------------------------------------------------------MTDAAEYL----------------------------------------------------------------------------PE------------------------------------D--------------TDA------VQSALVEWYEADHRE-YPWR-----------------Q------------------------------T----EDP---------------------YE------------------ILVSEVMSQQTQLDRVVAAWTDFLEEWPTVEALAAADRADVVGFWTDHSLGYNNRAKYLHEAANEVLEEHDGEFPETPEGLQE-LMGVGPYTANAVASFAFNDGDAVVDTNVKRVLYRAF-DVPD-D------DDAFGAVASRLL-----------PDGQSRVWNNAIMELGGVACGKT--PRCEEAGCPWR--------------AWCHAY---------------------------------------------E---------SGDFT------------------------APDVPTQ--PEFEGS--RRQMR--------------------------------G------RV--V------------ATLREFDELT-----L-----------------------------------------------------------------------------------------------------------DELG------P---------RV-RV--DY----------------------------------------------------------TP--------------DGEY-------------G------------------REW--------LRG----LLK----------------------------------------------------------------------------------------D----------------------L---------------EA--DG----L-VEL-----DDEDE-----------TP---------VA-------G----------L---RK---------------------------------------------------------------------------------
>WP_137285218.1 A/G-specific adenine glycosylase [Halorussus salinisoli]
------------------------------------------------------------------------------------------------------------------------MSRSDAESDSDYSL----------------------------------------------------------------------------PD------------------------------------D--------------LPA------VRDALVSWYEEDHRP-FPWR-----------------E------------------------------T----DDA---------------------YE------------------ILVSEVMSQQTQLGRVVEAWEAFLDNWPTPSDLADADRADVVGFWTDHSLGYNNRAKYLHEAAEQVVSEYDGEFPRTPDELQN-LMGVGPYTANAVASFAFNDGDAVVDTNVKRVLHRAF-DVPD-D------DAAFEAAASEAM-----------PEGESRVWNNAIMELGGVACEQS--PKCDSAGCPWR--------------EWCHAY---------------------------------------------E---------TGDFT------------------------APDVPTQ--PSFEGS--RRQFR--------------------------------G------KV--I------------SVLKEYDELP-----L-----------------------------------------------------------------------------------------------------------SKLG------P---------RV-RV--DY----------------------------------------------------------AP--------------EGEY-------------G------------------REW--------LGG----LLS----------------------------------------------------------------------------------------D----------------------L---------------AD--DG----L-VEV-----EESDS-------ESESET---------VA-------R----------L---RR---------------------------------------------------------------------------------
>WP_135828801.1 A/G-specific adenine glycosylase [Halorussus halobius]
------------------------------------------------------------------------------------------------------------------------MSDADADDGPSPAL----------------------------------------------------------------------------PD------------------------------------D--------------LPA------VRDALVSWYEADHRS-FPWR-----------------E------------------------------T----DDA---------------------YE------------------ILVSEVMSQQTQLGRIVEAWEAFLDRWPTPEALADADRADVVGFWTDHSLGYNNRAKYLHEAAEQVVAEYGGEFPETPDELQN-LMGVGPYTANAVASFAFNDGDAVVDTNVKRVLYRAF-DVPD-D------DSAFEEAASELM-----------PAGESRVWNNAIMELGGVACEQS--PKCDSAGCPWR--------------EWCSAY---------------------------------------------A---------TGDFT------------------------APDVPTQ--PEFEGS--RRQMR--------------------------------G------RI--V------------SVLKEYDELP-----L-----------------------------------------------------------------------------------------------------------STLG------P---------RV-RV--DY----------------------------------------------------------AP--------------DGEY-------------G------------------REW--------LEG----LLS----------------------------------------------------------------------------------------D----------------------L---------------ED--DG----L-VSVEERDGDDQRG-----------GV---------TA-------R----------L---RR---------------------------------------------------------------------------------
>WP_227353904.1 A/G-specific adenine glycosylase [Haladaptatus salinisoli]
------------------------------------------------------------------------------------------------------------------------------MTDTARSL----------------------------------------------------------------------------PD------------------------------------D--------------TDA------VRDALVSWYEDDHRT-FPWR-----------------E------------------------------T----DDP---------------------YA------------------ILVSEVMSQQTQLGRVVEAWDAFLDRWPTVEALAEADRSDVVGFWTGHSLGYNNRAKYLHEAAEQVTAEYGGEFPETPKELEN-LQGVGPYTANAVASFAFNEGNAVVDTNVKRVLYRAF-DVPD-D------DTAFEAVASELM-----------PEGESRVWNNAIMELGGVACEKT--PACDEAGCPWR--------------EWCHAY---------------------------------------------E---------VGDFT------------------------APDVPTQ--PKFEGS--RRQFR--------------------------------G------RV--V------------SVLKEYDELP-----L-----------------------------------------------------------------------------------------------------------SKLG------P---------RV-RV--DY--------------------------------------------------------------------------GGDH-------------G------------------EEW--------LHE----LCS----------------------------------------------------------------------------------------D----------------------L---------------ED--DG----L-VEL-----ENGEG-------DESGES---------FA-------R----------L---RR---------------------------------------------------------------------------------
>WP_076429866.1 A/G-specific adenine glycosylase [Haladaptatus litoreus]
--------------------------------------------------------------------------------------------------------------------------------MTDTSW--------------------------------------------------------------------------SLPD------------------------------------D--------------GEA------VRDALVSWYEDDHRS-FPWR-----------------E------------------------------T----DDP---------------------YA------------------ILVSEVMSQQTQLGRVVTAWEAFLDRWPSAEALAEADRSDVVGFWTSHSLGYNNRAKYLHESAKQVTTEYDGEFPKTPEELQN-LQGVGPYTANAVASFAFNNGNAVVDTNVKRVLYRAF-DIPD-D------DTAFEEAAAALM-----------PDGESRVWNNAIMELGGVACKKT--PSCDAAGCPWR--------------EWCHAY---------------------------------------------E---------IGDFT------------------------APDVPTQ--PKFDGS--RRQFR--------------------------------G------RV--I------------SILKEYDELP-----L-----------------------------------------------------------------------------------------------------------SKLG------P---------RV-RV--DY--------------------------------------------------------------------------GGEY-------------G------------------EGW--------LRE----LCS----------------------------------------------------------------------------------------D----------------------L---------------AE--DG----L-VEL-----ESERS-------DEGKNW---------VV-------R----------L---RQ---------------------------------------------------------------------------------
>WP_089868446.1 A/G-specific adenine glycosylase [Halogranum rubrum]
-----------------------------------------------------------------------------------------------------------------MTDAAPATDDIEAIRDVAPAL----------------------------------------------------------------------------PD------------------------------------D--------------AEG---VERVRRALVEWYEADHRD-YPWR-----------------R------------------------------T----ENA---------------------YE------------------ILVSEVMSQQTQLDRVVAAWEDFLERWPTAADLADADRSDVVSFWTSHSLGYNNRAKYLHEAARQVEEEYDGTFPESPDELQE-LMGVGPYTANAVASFAFNNGDAVVDTNVKRVLHRAF-DVPD-D------DSAFEDVAQFLM-----------PEGESRVWNNAVMELGGVACGKT--PRCDEAGCPWR--------------AWCHAY---------------------------------------------E---------TGDFT------------------------APDVPTQ--PTFEGS--RRQMR--------------------------------G------RV--V------------RILGEYDELD-----L-----------------------------------------------------------------------------------------------------------DTLG------P---------RV-RV--DY--------------------------------------------------------------------------GGEH-------------G------------------REW--------LRG----LVD----------------------------------------------------------------------------------------D----------------------L---------------AD--DG----L-VDV-----DEGTD-----------DV---------VV-------R----------L---RQ---------------------------------------------------------------------------------
>WP_049952926.1 A/G-specific adenine glycosylase [Halostagnicola larsenii]
------------------------------------------------------------------------------------------------------------------------MTDAPAEQDRQTAW--------------------------------------------------------------------------TLPD------------------------------------D--------------LEA------VRSALIGWYEDDHRS-FPWR-----------------E------------------------------T----DDA---------------------YE------------------ILVSEVMSQQTQLDRVVEAWEAFTERWPTTADLASADRSAVVGFWTSHSLGYNNRAKYLHEAAQQVEADYNGEFPETPGELEE-LMGVGPYTANAVSSFAFNAGDAVVDTNVKRVAYRAF-GIPD-D------DDAFESAANQLM-----------PAGRSRVWNNAIMELGGVACGKN--PRCDEAGCPWR--------------EWCHAY---------------------------------------------Q---------TGDFT------------------------APDVPTQ--PSFEGS--RRQFR--------------------------------G------RI--V------------RLLGEHEEMD-----L-----------------------------------------------------------------------------------------------------------DTLG------H---------RI-RV--DY----------------------------------------------------------TP--------------DGEH-------------G------------------RDW--------LRD----LLS----------------------------------------------------------------------------------------D----------------------L---------------AS--EG----L-LEV-----EEGED-----------ET---------IA-------R----------L---RK---------------------------------------------------------------------------------
>WP_050049708.1 A/G-specific adenine glycosylase [Halostagnicola sp. A56]
------------------------------------------------------------------------------------------------------------------------MTDAPAEQGRQTAW--------------------------------------------------------------------------TLPE------------------------------------D--------------LEA------VRSALIEWYADDHRS-FPWR-----------------E------------------------------T----DDA---------------------YE------------------ILVSEVMSQQTQLGRVVEAWEAFLERWPTTEALAAADRSDVVGFWTSHSLGYNNRAKYLHEAACQVEAEYDGEFPETPDELEE-LMGVGPYTANAVSSFAFDAGDAVVDTNVKRVVYRAF-DIPD-D------DDAFEAAANRLM-----------PDGRSRVWNNAIMELGGVACEKT--PRCDEAGCPWR--------------EWCHAY---------------------------------------------Q---------TGDFT------------------------APDVPTQ--PSFEGS--RRQFR--------------------------------G------RV--I------------RLLGEHDELE-----L-----------------------------------------------------------------------------------------------------------DTLG------H---------RI-RI--DY----------------------------------------------------------TP--------------GGEH-------------G------------------REW--------LRG----LLS----------------------------------------------------------------------------------------D----------------------L---------------SD--DG----L-VQI-----EKRDD-----------RT---------IV-------R--------------LR---------------------------------------------------------------------------------
>WP_092903159.1 A/G-specific adenine glycosylase [Halostagnicola kamekurae]
------------------------------------------------------------------------------------------------------------------------MTDAPAEQGRQTAW--------------------------------------------------------------------------TLPE------------------------------------D--------------LEA------VRTALIEWYADDHRS-FPWR-----------------E------------------------------T----DDA---------------------YE------------------ILVSEVMSQQTQLGRVVEAWEAFLERWPTTADLAAADRSAVVGFWTSHSLGYNNRAKYLHEAAQQVEAEYDGEFPETPDELEE-LMGVGPYTANAVSSFAFNAGDAVVDTNVKRVVYRAF-DIPD-D------DDAFETAANRLM-----------PDGRSRVWNNAIMELGGVACEKT--PRCDEAGCPWR--------------EWCHAY---------------------------------------------Q---------TGDFT------------------------APDVPTQ--PSFEGS--RRQFR--------------------------------G------RV--I------------RLLDEHDEME-----L-----------------------------------------------------------------------------------------------------------DTLG------H---------RI-RV--DY----------------------------------------------------------AP--------------DGEH-------------G------------------REW--------LRG----LLS----------------------------------------------------------------------------------------D----------------------L---------------SD--DG----L-VQV-----EKRSD-----------RT---------IV-------R--------------LR---------------------------------------------------------------------------------
>WP_089817841.1 A/G-specific adenine glycosylase [Halomicrobium zhouii]
------------------------------------------------------------------------------------------------------------------------------MSELAGEV----------------------------------------------------------------------------PD------------------------------------D--------------VEA------VRDALIEWYEDDHRE-FPWR-----------------V------------------------------T----EDP---------------------YE------------------ILVSEVMSQQTQLGRVVEAWNDFLERWPTAADLAEADRADVVGFWTSHSLGYNNRAKYLHEAARQVTEEYDGEFPDTPDELQE-LMGVGPYTANAVASFAFNNGDAVVDTNVKRVLYRAF-DVPD-D------DAAFEQVAQALM-----------PAGESRVWNNAVMELGGVACEKT--PACDGAQCPWR--------------EWCHAY---------------------------------------------E---------TGDFT------------------------APDVPTQ--PSFEGS--RRQMR--------------------------------G------KV--V------------SVLKEYDKQA-----L-----------------------------------------------------------------------------------------------------------DDLG------P---------RI-RV--DY----------------------------------------------------------AP--------------DGEY-------------G------------------REW--------LRG----LLS----------------------------------------------------------------------------------------D----------------------L---------------SD--DG----L-VDV-----EERDSEGDGEGEV--------------VA-------R----------L---RR---------------------------------------------------------------------------------
>WP_141463950.1 A/G-specific adenine glycosylase [Salinadaptatus halalkaliphilus]
------------------------------------------------------------------------------------------------------------------------------MSVEDGDW--------------------------------------------------------------------------TRPD------------------------------------D--------------LEG------VREALIEWYEADHRD-YPWR-----------------R------------------------------T----EDP---------------------YE------------------ILVSEVMSQQTQLDRVVEAWQDFLDRWPTTGALAAADRADVVGFWTDHSLGYNNRAKYLHEAARQVEDEYDGEFPETPDELEA-LMGVGPYTANAVASFAFNEGNAVVDTNVKRVCYRAF-DVPD-D------DSTFEAAANELM-----------PAGRSRVWNNAIMELGGVACEQT--PNCEAAGCPWR--------------EWCSAY---------------------------------------------Q---------SGDFT------------------------APDVPTQ--PSFEGS--RRQFR--------------------------------G------RV--I------------ATLQAYDELE-----I-----------------------------------------------------------------------------------------------------------DTLG------H---------RI-RV--DY----------------------------------------------------------AP--------------DGET-------------G------------------REW--------LEG----LLA----------------------------------------------------------------------------------------D----------------------L---------------ED--DE----L-VEV-----ERRAN-----------ET---------VA-------R----------L---HR---------------------------------------------------------------------------------
>WP_090506500.1 A/G-specific adenine glycosylase [Natronorubrum sediminis]
----------------------------------------------------------------------------------------------------------------------------MTERDDAVSL----------------------------------------------------------------------------GE----------------------------------AHD--------------LEA------VRDALVEWYEADHRD-FPWR-----------------Q------------------------------T----DDP---------------------YA------------------ILVSEVMSQQTQLGRVVEAWEEFLERWPTTAALAATDRADVVGFWTDHSLGYNNRAKYLHESAQQVESEYDGSFPESPEELQE-LMGVGPYTANAVASFAFNNGDAVVDTNVKRVCYRSF-SVPD-D------DAAFETAANDLM-----------PDGRSRVWNNAIMELGGVACTQT--PRCDEVGCPWR--------------EWCDAY---------------------------------------------A---------SGDFT------------------------APDVPTQ--PSFEGS--RRQFR--------------------------------G------RV--I------------GTLREYDELE-----V-----------------------------------------------------------------------------------------------------------DPLG------H---------RI-RV--DY----------------------------------------------------------AP--------------DGEY-------------G------------------REW--------LTG----LLS----------------------------------------------------------------------------------------D----------------------L---------------ED--DG----L-VTLERGGSPAETV-----------AR---------LQ-------R-------------------------------------------------------------------------------------------------
>WP_076581822.1 A/G-specific adenine glycosylase [Natronorubrum daqingense]
----------------------------------------------------------------------------------------------------------------------------MTERDDAVSL----------------------------------------------------------------------------GE----------------------------------AHD--------------LEA------VRDALVEWYEADHRD-FPWR-----------------R------------------------------T----DDP---------------------YA------------------ILVSEVMSQQTQLGRVVEAWEEFLERWPTTADLAGADRADVVGFWTDHSLGYNNRAKYLHESAQQVESEYDGSFPESPDELQE-LMGVGPYTANAVSSFAFNNGNAVVDTNVKRVCYRVF-SVPD-D------DAAFETAANELM-----------PDDRSRVWNNAIMELGGVACTQT--PRCDEAGCPWR--------------EWCDAY---------------------------------------------A---------SGDFT------------------------APDVPTQ--PSFEGS--RRQFR--------------------------------G------RV--V------------GTLREYDELE-----L-----------------------------------------------------------------------------------------------------------DTLG------H---------RI-RV--DY----------------------------------------------------------AP--------------DGEY-------------G------------------REW--------LEG----LLD----------------------------------------------------------------------------------------D----------------------L---------------AD--DG----L-VTL---ERGDSRA-----------ET---------VA-------R----------L---RR---------------------------------------------------------------------------------
>WP_148857858.1 A/G-specific adenine glycosylase [Natronococcus pandeyae]
---------------------------------------------------------------------------------------------------------------------MSDADADVDADTDAPSL----------------------------------------------------------------------------PD------------------------------------D--------------LEA------VRESLIEWYEDDHRS-FPWR-----------------E------------------------------T----DDP---------------------YA------------------ILVSEVMSQQTQLDRVVDAWEEFLERWPTTADLATADRADVVGFWTGHSLGYNNRAKYLHEAAQQVEDEYDGTFPETPDELQE-LMGVGPYTANAVASFAFNNGDAVVDTNVKRVCYRAF-GVPD-D------DAAFEEAANELM-----------PEGRSRVWNNAIMELGGVACRQT--PRCDEVGCPWR--------------EWCSAY---------------------------------------------A---------SGDFT------------------------APDVPTQ--PTFEGS--RRQFR--------------------------------G------RV--I------------GTLREYDELE-----L-----------------------------------------------------------------------------------------------------------DTLG------H---------RI-RV--DY----------------------------------------------------------AP--------------GGEY-------------G------------------REW--------LEG----LLS----------------------------------------------------------------------------------------D----------------------L---------------AD--DG----L-VDV-----DETGE-----------KT---------VA-------R----------L---ER---------------------------------------------------------------------------------
>WP_005559721.1 A/G-specific adenine glycosylase [Natronococcus amylolyticus]
---------------------------------------------------------------------------------------------------------------------MSDADADVDSGTDEPSV----------------------------------------------------------------------------PD------------------------------------D--------------LEP------VRESLIAWYEADHRS-YPWR-----------------E------------------------------T----DDA---------------------YE------------------ILVSEVMSQQTQLDRVVDAWEDFLERWPTTAELAAADRADVVGFWTDHSLGYNNRAKYLHEAAGQVEAEYDGEFPETPEELQE-LMGVGPYTANAVASFAFNSGNAVVDTNVKRVLYRAF-DVPD-D------DSAFEERANELM-----------PAGRSRVWNNAIMELGGVACRQT--PRCDEVGCPWR--------------EWCSAY---------------------------------------------A---------TGDFT------------------------APDVPTQ--PSFEGS--RRQFR--------------------------------G------RV--I------------GTLREYDELE-----L-----------------------------------------------------------------------------------------------------------DALG------H---------RI-RV--DY----------------------------------------------------------VP--------------EGEY-------------G------------------RAW--------LEG----LLS----------------------------------------------------------------------------------------D----------------------L---------------AD--DG----L-VEV-----EKRNG-----------ET---------LA-------R----------L---TR---------------------------------------------------------------------------------
>WP_008419525.1 A/G-specific adenine glycosylase [Natronococcus jeotgali]
-----------------------------------------------------------------------------------------------------------------------MSDADADVDADEPSV----------------------------------------------------------------------------PD------------------------------------D--------------LAD------VRESLIAWYEDDHRS-FPWR-----------------R------------------------------T----DDA---------------------YQ------------------ILVSEVMSQQTQLDRVVDAWEDFLERWPTTAELAAADRAEVVGFWTDHSLGYNNRAKYLHEAAGQVEEEYDGEFPTTPEELQE-LMGVGPYTANAVASFAFNDGNAVVDTNVKRVLYRAF-DVPD-D------ESAFEERANELM-----------PAGRSRVWNNAVMELGGVACRQT--PRCDEEECPWR--------------EWCSAY---------------------------------------------E---------TGDFT------------------------APDVPTQ--PSFEGS--RRQFR--------------------------------G------RV--I------------GTLREYDELE-----L-----------------------------------------------------------------------------------------------------------DALG------P---------RI-RV--DY----------------------------------------------------------AP--------------QGEH-------------G------------------RAW--------LEG----LLS----------------------------------------------------------------------------------------D----------------------L---------------AD--DG----L-VEV-----ERRDG-----------TT---------VA-------R----------L---ER---------------------------------------------------------------------------------
>WP_167938858.1 A/G-specific adenine glycosylase [Natronococcus sp. JC468]
-----------------------------------------------------------------------------------------------------------------------MSDADADVDADEPSV----------------------------------------------------------------------------PD------------------------------------D--------------LAD------VRKSLIAWYEADHRS-FPWR-----------------E------------------------------T----DDA---------------------YE------------------ILVSEVMSQQTQLDRVVDAWEDFLERWPTTAELAAADRAEVVGFWTDHSLGYNNRAKYLHEAAGQVEEEYDGEFPETPEELQE-LMGVGPYTANAVASFAFNQGNAVVDTNVKRVLYRAF-DVPD-D------ESAFEERANELM-----------PAGRSRVWNNAVMELGGVACRQT--PRCDEEGCPWR--------------EWCSAY---------------------------------------------E---------TGDFT------------------------APDVPTQ--PSFEGS--RRQFR--------------------------------G------RV--I------------GTLREYDELE-----L-----------------------------------------------------------------------------------------------------------DALG------P---------RI-RV--DY----------------------------------------------------------AP--------------GGEY-------------G------------------RAW--------LEG----LLS----------------------------------------------------------------------------------------D----------------------L---------------AD--DG----L-VEV-----ERRDG-----------TT---------VA-------R----------L---ER---------------------------------------------------------------------------------
>WP_006109051.1 A/G-specific adenine glycosylase [Natrialba asiatica]
----------------------------------------------------------------------------------------------------------------------------MTDTEAAPAW--------------------------------------------------------------------------SLPD------------------------------------D--------------RDS------VRDALIDWYEADHRE-FPWR-----------------R------------------------------T----DDP---------------------YA------------------ILVSEVMSQQTQLDRVVEAWEAFLERWPSTIELAAADRADVVGFWTDHSLGYNNRAKYLHEAAGQIESDYDGHFPESPDELQE-LMGVGPYTANAVASFAFNNGDAVVDTNVKRVLYRAF-DVPD-D------DSTFEDAASDLM-----------PADRSRVWNNAIMELGGVACEQT--PACDEAGCPWR--------------EWCSAY---------------------------------------------A---------TGDFT------------------------APDVPTQ--PSFEGS--RRQFR--------------------------------G------RV--I------------GTLREYDELE-----L-----------------------------------------------------------------------------------------------------------DTLG------H---------RV-RV--DY----------------------------------------------------------AP--------------NGEY-------------G------------------REW--------LRG----LLA----------------------------------------------------------------------------------------D----------------------L---------------EA--DG----L-VEL-----DRNAE-----------PA---------VA-------R----------L---RR---------------------------------------------------------------------------------
>WP_006666745.1 A/G-specific adenine glycosylase [Natrialba aegyptia]
----------------------------------------------------------------------------------------------------------------------------MTDTEAAPAW--------------------------------------------------------------------------SLPD------------------------------------D--------------RDS------VRDALIDWYEADHRE-FPWR-----------------R------------------------------T----DDP---------------------YA------------------ILVSEVMSQQTQLDRVVEAWEAFLERWPSTTELAAADRADVVGFWTDHSLGYNNRAKYLHEAAGQIESDYDGRFPESPDELQE-LMGVGPYTANAVASFAFNNGDAVVDTNVKRVLYRAF-DVPD-D------DSAFEDAAGDLM-----------PADRSRVWNNAIMELGGVACEQT--PACDEAGCPWR--------------EWCSAY---------------------------------------------A---------SGDFT------------------------APDVPTQ--PSFEGS--RRQFR--------------------------------G------RV--I------------GTLREYDELE-----L-----------------------------------------------------------------------------------------------------------DTLG------H---------RV-RV--DY----------------------------------------------------------AP--------------NGEY-------------G------------------REW--------LRG----LLT----------------------------------------------------------------------------------------D----------------------L---------------ED--DG----L-VEL-----DRNAE-----------PV---------VA-------R----------L---RR---------------------------------------------------------------------------------
>WP_124197532.1 A/G-specific adenine glycosylase [Natrarchaeobius chitinivorans]
--------------------------------------------------------------------------------------------------------------------------MTGDAEETDGTW----------------------------------------------------------------------------DL----------------------------------HAD--------------LES------VRRALIEWYEDDHRE-FPWR-----------------R------------------------------T----DDP---------------------YA------------------ILVSEVMSQQTQLGRVVEAWEEFLERWPTTAELAAADRADVVGFWTGHSLGYNNRAKYLHEAATQIETEYDGEFPETPGELEE-LMGVGPYTANAVASFAFNQGDAVVDTNVKRVCYRAF-GVPD-D------DSAFESAANELL-----------PAGHSRVWNNAIMELGGVACGQT--PRCDEAGCPWR--------------EWCQAY---------------------------------------------A---------SGDFT------------------------APDVPTQ--PSFEGS--RRQFR--------------------------------G------RV--I------------ATLREYDELE-----V-----------------------------------------------------------------------------------------------------------DTLG------H---------RI-RV--DY----------------------------------------------------------AP--------------DGED-------------G------------------REW--------LEG----LLA----------------------------------------------------------------------------------------D----------------------L---------------ED--DG----L-VAF-----DSDDD-------G---EP---------VV-------R----------L---KR---------------------------------------------------------------------------------
>WP_149083050.1 A/G-specific adenine glycosylase [Natrialba swarupiae]
--------------------------------------------------------------------------------------------------------------------------MTGEAEETDGTW--------------------------------------------------------------------------GLPE------------------------------------D--------------LEA------VREALISWYEDDHRA-FPWR-----------------R------------------------------T----DDP---------------------YA------------------ILVSEVMSQQTQLGRVVEAWEEFVERWPTTAELAAADRADVVGFWTDHSLGYNNRAKYLHEAAAQIETTYDGEFPETPAELEE-LMGVGPYTANAVASFAFNAGDAVVDTNVKRVCHRAF-DVPD-D------DTAFEEAANDLL-----------PAGRSRVWNNAIMELGGVACGQT--PRCDEAGCPWR--------------EWCGAY---------------------------------------------A---------SGDFT------------------------APDVPTQ--PSFEGS--RRQFR--------------------------------G------RV--I------------GTLREYDELE-----L-----------------------------------------------------------------------------------------------------------DTLG------H---------RI-RV--DY----------------------------------------------------------AP--------------DGEY-------------G------------------REW--------LEE----LLS----------------------------------------------------------------------------------------D----------------------L---------------ED--DG----L-VEV-----GKRDG-----------DT---------VA-------R----------L---RR---------------------------------------------------------------------------------
>WP_160047002.1 A/G-specific adenine glycosylase [Natrialba sp. INN-245]
--------------------------------------------------------------------------------------------------------------------------MTGEAEETDGAW--------------------------------------------------------------------------GLPE------------------------------------D--------------LEA------VREALISWYEDDHRA-FPWR-----------------R------------------------------T----DDP---------------------YA------------------ILVSEVMSQQTQLGRVVEAWAEFVERWPTTAELAAADRADVVGFWTDHSLGYNNRAKYLHEAAAQIETTYDGEFPETPAELEE-LMGVGPYTANAVASFAFNAGDAVVDTNVKRVCHRAF-DVPD-D------DTAFEEAANDLL-----------PAGRSRVWNNAIMELGGVACGQT--PRCDEAGCPWR--------------EWCGAY---------------------------------------------A---------SGDFT------------------------APDVPTQ--PSFEGS--RRQFR--------------------------------G------RV--I------------GTLREYDELE-----L-----------------------------------------------------------------------------------------------------------DTLG------H---------RI-RV--DY----------------------------------------------------------AP--------------DGEY-------------G------------------RRW--------LEE----LLS----------------------------------------------------------------------------------------D----------------------L---------------ED--DG----L-VEV-----GKRDG-----------DT---------VA-------R----------L---RR---------------------------------------------------------------------------------
>WP_004267027.1 A/G-specific adenine glycosylase [Natrialba magadii]
--------------------------------------------------------------------------------------------------------------------------MTDTEAAQSSSL----------------------------------------------------------------------------PD------------------------------------D--------------CES------VRDALIAWYEDDHRD-FPWR-----------------R------------------------------T----DDP---------------------YE------------------ILVSEVMSQQTQLGRVVEAWEEFLERWPSTADLEAADRADVVGFWTGHSLGYNNRAKYLHEAAAQVETEYGGTFPETPDELQE-LMGVGPYTANAVASFAFNNGDAVVDTNVKRVLYRAF-DVPD-D------DAAFEEVATDLM-----------PDGRSRVWNNAIMELGGVACEQT--PSCDEAGCPWR--------------EWCSAY---------------------------------------------A---------SGDFT------------------------APDVPTQ--PSFEGS--RRQFR--------------------------------G------RI--I------------STLKEYDELE-----L-----------------------------------------------------------------------------------------------------------DTLG------H---------RI-RV--DY----------------------------------------------------------TP--------------DGEF-------------G------------------REW--------LRG----LLS----------------------------------------------------------------------------------------D----------------------L---------------AD--DE----L-VEF-----DGDGA-----------DT---------VA-------R----------L---RR---------------------------------------------------------------------------------
>WP_049924761.1 A/G-specific adenine glycosylase [Halopiger djelfimassiliensis]
------------------------------------------------------------------------------------------------------------------------------MTDEERDW--------------------------------------------------------------------------DRPD------------------------------------D--------------PAA------VREALIEWYEDDHRE-FPWR-----------------R------------------------------T----DDP---------------------YA------------------ILVSEVMSQQTQLDRVVEAWEAFLERWPTTAALAATDRADVVGFWTDHSLGYNNRAKYLHEAAQQVESEYDGEFPTTPAELQE-LMGVGPYTANAVASFAFNNGDAVVDTNVKRVLYRAF-DVPD-D------DTVFETAANDLM-----------PADRSRVWNNAIMELGGVACGQT--PRCDEAGCPWR--------------EWCRAY---------------------------------------------E---------TGDFT------------------------APDVPTQ--PSFEGS--RRQFR--------------------------------G------RV--I------------GTLREYDDLD-----L-----------------------------------------------------------------------------------------------------------DTLG------H---------RI-RV--DY----------------------------------------------------------AP--------------DGEY-------------G------------------REW--------LEG----LLE----------------------------------------------------------------------------------------D----------------------L---------------AA--DG----L-VEL----ETGPNG-----------ET---------TA-------R----------L---KR---------------------------------------------------------------------------------
>WP_007143822.1 A/G-specific adenine glycosylase [Halobiforma lacisalsi]
--------------------------------------------------------------------------------------------------------------------------MTDTESPPEPSF----------------------------------------------------------------------------PD------------------------------------D--------------LEA------VRTALIEWYEDDHRD-FPWR-----------------R------------------------------T----DDP---------------------YA------------------ILVSEVMSQQTQLGRVVEAWEAFLERWPTTAELAAADRADVVGFWTDHSLGYNNRAKYLHEAAAQIEAEYGGEFPETPAELQE-LMGVGPYTANAVASFAFNNGDAVVDTNVKRVLYRAF-DVPD-D------DSVFEDAANDLM-----------PAGRSRVWNNGIMELGGVACGQT--PRCDEAGCPWR--------------EWCSAY---------------------------------------------E---------TGDFT------------------------APDVPTQ--PSFEGS--RRQFR--------------------------------G------RI--I------------STLKEYNELE-----L-----------------------------------------------------------------------------------------------------------DRLG------P---------RI-RV--DY----------------------------------------------------------AP--------------DGEY-------------G------------------REW--------LEG----LLA----------------------------------------------------------------------------------------D----------------------L---------------AD--EE----L-VEL-----DRDGE-----------SV---------VA-------R----------L---RR---------------------------------------------------------------------------------
>WP_089789978.1 A/G-specific adenine glycosylase [Halobiforma haloterrestris]
--------------------------------------------------------------------------------------------------------------------------MTDTESPPEPSF----------------------------------------------------------------------------PD------------------------------------D--------------LEA------VRTALIEWYEDDHRD-FPWR-----------------R------------------------------T----DDP---------------------YA------------------ILVSEVMSQQTQLGRVVEAWEEFLERWPTTAELAAADRADVVGFWTDHSLGYNNRAKYLHEAAAQIETEYDGAFPETPDELQE-LMGVGPYTANAVASFAFNNGDAVVDTNVKRVLYRAF-DVPD-D------DSVFEEAANVLM-----------PEGRSRVWNNAVMELGGVACGQT--PRCDEAGCPWR--------------EWCSAY---------------------------------------------E---------TGDFT------------------------APDVPTQ--PSFEGS--RRQFR--------------------------------G------RV--V------------STLKEYDELE-----L-----------------------------------------------------------------------------------------------------------DRLG------P---------RI-RV--DY----------------------------------------------------------AP--------------DGEY-------------G------------------REW--------LEG----LLA----------------------------------------------------------------------------------------D----------------------L---------------AD--DE----L-VEL-----DRDGE-----------SV---------VA-------R----------L---RR---------------------------------------------------------------------------------
>WP_006674403.1 A/G-specific adenine glycosylase [Halobiforma nitratireducens]
--------------------------------------------------------------------------------------------------------------------------MTETEAPSEPTL----------------------------------------------------------------------------PE------------------------------------D--------------LEA------VRTSLIAWYEDDHRD-FPWR-----------------R------------------------------T----DGP---------------------YE------------------ILVSEVMSQQTQLGRVVEAWEAFLERWPTTAELAAADRADVVGFWTDHSLGYNNRAKYLHEAAAQIETEYGGEFPETPDELQE-LMGVGPYTANAVASFAFNNGDAVVDTNVKRVLYRAF-DVPD-D------DAIFEERANELM-----------PDGRSRVWNNAVMELGGVACEQT--PSCDEAGCPWR--------------EWCSAY---------------------------------------------E---------SGDFT------------------------APDVPTQ--PSFEGS--RRQFR--------------------------------G------RV--I------------STLKEYDELE-----L-----------------------------------------------------------------------------------------------------------DELG------P---------RI-RV--DY----------------------------------------------------------AP--------------DGEY-------------G------------------REW--------LEG----LLS----------------------------------------------------------------------------------------D----------------------L---------------AD--DE----L-VAL-----ERTDD-------E---VR---------AR------------------L---RR---------------------------------------------------------------------------------
>WP_090379830.1 A/G-specific adenine glycosylase [Natronobacterium texcoconense]
--------------------------------------------------------------------------------------------------------------------------MTETEAPPEPAL----------------------------------------------------------------------------PE------------------------------------D--------------LEA------VREALIEWYEDDHRD-FPWR-----------------R------------------------------T----DDP---------------------YA------------------ILVSEVMSQQTQLGRVVEAWDEFLERWPTTAELAAADRADVVGFWTSHSLGYNNRAKYLHEAAAQVETEYDGEFPTTPEELQE-LMGVGPYTANAVASFAFNNGDAVVDTNVKRVLYRAF-DVPD-D------DAVFEENANEIM-----------PNGRSRVWNNAIMELGGVACEQT--PSCDEAGCPWR--------------EWCSAY---------------------------------------------E---------SGDFT------------------------APDVPTQ--PSFEGS--RRQFR--------------------------------G------RI--I------------STLKEYDELE-----L-----------------------------------------------------------------------------------------------------------DTLG------P---------RI-RV--DY----------------------------------------------------------TP--------------NGEY-------------G------------------REW--------LEG----LLS----------------------------------------------------------------------------------------D----------------------L---------------ED--DE----L-VDV-----DRRDG-----------EV---------VA-------R----------L---RR---------------------------------------------------------------------------------
>WP_005576016.1 A/G-specific adenine glycosylase [Natronobacterium gregoryi]
--------------------------------------------------------------------------------------------------------------------------MTETEAPPEPAF----------------------------------------------------------------------------PD------------------------------------D--------------LEA------VREALIEWYEDDHRD-FPWR-----------------R------------------------------T----DDP---------------------YE------------------ILVSEVMSQQTQLGRVLEAWEEFLERWPTTAELAAADRADVVGFWTDYSLGYNNRAKYLHEAAAQVETDYDGEFPETPEELQE-LMGVGPYTANAVASFAFNDGDAVVDTNVKRVLYRAF-DVSD-D------DAIFEAKASGLM-----------PDGRSRVWNNAIMELGGVACEQT--PSCDEAGCPWR--------------EWCSAY---------------------------------------------E---------SGDFT------------------------APDVPTQ--PSFEGS--RRQFR--------------------------------G------RV--I------------STLKEYDELE-----L-----------------------------------------------------------------------------------------------------------DELG------P---------RI-RV--DY----------------------------------------------------------AP--------------DGEY-------------G------------------REW--------LAG----LLT----------------------------------------------------------------------------------------D----------------------L---------------ED--DE----L-VDV-----DRSDG-----------EV---------VA-------R----------L---RR---------------------------------------------------------------------------------
>WP_160066225.1 A/G-specific adenine glycosylase [Natronorubrum halalkaliphilum]
--------------------------------------------------------------------------------------------------------------MSESDGGVDEAEDGGGGGDGDGDW--------------------------------------------------------------------------SLPD------------------------------------D--------------LEA------VRSALIEWYEADHRD-FPWR-----------------R------------------------------T----DDP---------------------YA------------------ILVSEVMSQQTQLDRVVEAWEDFLERWPTTADLASADRADVVGFWTSHSLGYNNRAKYLHEAAGQVEDEYGGEFPTTPDELQE-LMGVGPYTANAVASFAFNNGDAVVDTNVKRVTYRAF-SIPD-D------EGAFEVAANDLM-----------PADESRIWNNAIMELGGVACTQT--PRCDEVACPWR--------------EWCDAY---------------------------------------------A---------SGDFT------------------------APDVPTQ--PAFEGS--RRQFR--------------------------------G------RV--I------------GTLREYDELE-----L-----------------------------------------------------------------------------------------------------------DTLG------H---------RI-RV--DY----------------------------------------------------------AP--------------DGEY-------------G------------------RDW--------LAG----LLE----------------------------------------------------------------------------------------D----------------------L---------------AD--DG----L-VELEGGDGASGGD-------SDSDGE---------LV------AR----------L---QR---------------------------------------------------------------------------------
>WP_008164611.1 A/G-specific adenine glycosylase [Natronorubrum sulfidifaciens]
--------------------------------------------------------------------------------------------------------------------MSESDGDADGDGNGAEAW--------------------------------------------------------------------------TLPD------------------------------------D--------------LEA------VREALIAWYEADHRD-YPWR-----------------R------------------------------T----DDP---------------------YE------------------ILVSEVMSQQTQLDRVVDAWEAFLERWPTTADLAATDRADVVGFWTGHSLGYNNRAKYLHEAAQQVEEEYAGEFPSTPGELQE-LMGVGPYTANAVASFAFNNGDAVVDTNVKRVCYRAF-DVPD-D------DTAFKAAANDLM-----------PDDRSRVWNNAIMELGGVACTQT--PRCDEVGCPWR--------------EWCGAY---------------------------------------------A---------SGDFT------------------------APDVPTQ--PGFEGS--RRQFR--------------------------------G------RV--I------------GTLREYDELE-----L-----------------------------------------------------------------------------------------------------------DTLG------H---------RI-RV--DY----------------------------------------------------------VP--------------DGEY-------------G------------------REW--------LEG----LLA----------------------------------------------------------------------------------------D----------------------L---------------ED--DG----L-VDL-----EGSDG-----------TL---------IA-------R----------L---KR---------------------------------------------------------------------------------
>WP_076608433.1 A/G-specific adenine glycosylase [Natronorubrum thiooxidans]
--------------------------------------------------------------------------------------------------------------------------MSESDGDGDGAW--------------------------------------------------------------------------TLPD------------------------------------D--------------REA------VRKALIAWYEADHRD-YPWR-----------------R------------------------------T----DDP---------------------YA------------------ILVSEVMSQQTQLDRVVDAWEDFLERWPTTADLAAADRADVVGFWTSHSLGYNNRAKYLHEAAQQVQTEYDGEFPDTPTELQE-LMGVGPYTANAVASFAFNNGDAVVDTNVKRVCYRAF-GVPD-D------ETAFEDAANALM-----------PDAESRVWNNAIMELGGVACTQT--PRCDEVGCPWR--------------EWCGAY---------------------------------------------A---------SGDFT------------------------APDVPTQ--PSFEGS--RRQFR--------------------------------G------RV--I------------GTLREYDDLE-----I-----------------------------------------------------------------------------------------------------------DTLG------H---------RI-RV--DY----------------------------------------------------------VP--------------DGEY-------------G------------------REW--------LEG----LLD----------------------------------------------------------------------------------------D----------------------L---------------ES--DG----L-VAL-----EGSGS-----------DL---------VA-------R----------L---QR---------------------------------------------------------------------------------
>WP_007259107.1 A/G-specific adenine glycosylase [Natronolimnohabitans innermongolicus]
------------------------------------------------------------------------------------------------------------------MSESDGDGGAGADTDGGEEW--------------------------------------------------------------------------TLPD------------------------------------D--------------LES------VQEALIAWYEGDHRE-FPWR-----------------R------------------------------T----DDP---------------------YE------------------ILVSEVMSQQTQLDRVVSAWEAFLERWPTTAELADADRADVVGFWTDHSLGYNNRAKYLHEAAAQVETEYDGEFPTEPDELQE-LMGVGPYTANAVASFAFNNGDAVVDTNVKRVTYRTF-SIPD-D------DAAFESAANDLM-----------PDGESRVWNNAIMELGGVACTQT--PRCDEVGCPWR--------------EWCGAY---------------------------------------------A---------SGDFT------------------------APDVPTQ--PSFEGS--RRQFR--------------------------------G------RV--I------------GTLREYDELE-----L-----------------------------------------------------------------------------------------------------------DTLG------H---------RI-RV--DY----------------------------------------------------------AP--------------GGEY-------------G------------------REW--------LTG----LLT----------------------------------------------------------------------------------------D----------------------L---------------ED--DG----L-VDI-----DDPES-------GAEDEL---------VA-------R----------L---RR---------------------------------------------------------------------------------
>WP_121744449.1 A/G-specific adenine glycosylase [Natronorubrum halophilum]
----------------------------------------------------------------------------------------------MSESD----------GG----------------ADADGEW-------------------S---L----------------------------------------------------PE------------------------------------D--------------LEA------VQESLIGWYEGDHRD-FPWR-----------------R------------------------------T----DDP---------------------YE------------------ILVSEVMSQQTQLDRVVEAWEGFLERWPTTTDLAAADRADVVGFWTNHSLGYNNRAKYLHESAQQVEEEYAGAFPTTPDELQE-LMGVGPYTANAVASFAFNNGDAVVDTNVKRVSYRAF-SIPD-D------DAAFEEAANDLL-----------PEGESRVWNNAIMELGGVVCTQT--PRCDEVGCPWR--------------EWCDAY---------------------------------------------A---------SGDFT------------------------APDVPTQ--PAFEGS--RRQFR--------------------------------G------RV--I------------GTLREYDELE-----V-----------------------------------------------------------------------------------------------------------DTLG------H---------RI-RV--DY----------------------------------------------------------VP--------------NGEY-------------G------------------REW--------LEG----LLA----------------------------------------------------------------------------------------D----------------------L---------------ES--DG----L-VEL-----DRTES-------D---AE---------LV------AR----------L---QR---------------------------------------------------------------------------------
>WP_049990784.1 A/G-specific adenine glycosylase [Natrinema salifodinae]
--------------------------------------------------------------------------------------------------------------M----------------TTGAEEW-------------------T---L----------------------------------------------------PD------------------------------------D--------------RQA------VRRALVAWYEDDHRE-FPWR-----------------R------------------------------T----DDP---------------------YE------------------ILVSEVMSQQTQLGRVVEAWEEFLERWPTTADLAATDRADVVGFWTDHSLGYNNRAKYLHEAARQVEEEYDGAFPTTPDELQE-LMGVGPYTANAVASFAFNNGDAVVDTNVKRVLYRAF-DVPD-D------DAAFEEAARELM-----------PEGRSRVWNNAIMELGGVACEQT--PRCDETGCPWR--------------EWCGAY---------------------------------------------A---------SGDFT------------------------APDVPTQ--PSFEGS--RRQFR--------------------------------G------RV--I------------GTLREYDELD-----L-----------------------------------------------------------------------------------------------------------DTLG------H---------RI-RV--DY----------------------------------------------------------AP--------------DGEY-------------G------------------REW--------LRG----LLD----------------------------------------------------------------------------------------D----------------------L---------------AD--DG----L-VET-----GERDG-----------EV---------VA-------R----------L---HR---------------------------------------------------------------------------------
>WP_226006787.1 A/G-specific adenine glycosylase [Natrinema salinisoli]
------------------------------------------------------------------------------------------------------------------------------MTAEAEEW--------------------------------------------------------------------------ALPA------------------------------------D--------------REA------VREALIEWYEDDHRE-FPWR-----------------R------------------------------T----DDP---------------------YE------------------ILVSEVMSQQTQLGRVVEAWEEFLERWPTTAALADTDRADVVGFWTDHSLGYNNRAKYLHEAAQQVQEEYDGDFPEHPDELQE-LMGVGPYTANAVASFAFNDGDAVVDTNVKRVLYRAF-DVPD-D------DGAFETAASELM-----------PAGQSRVWNNAIMELGGVACEQT--PHCDEAGCPWR--------------EWCGAY---------------------------------------------A---------SGDFT------------------------APDVPTQ--PSFEGS--RRQFR--------------------------------G------RI--V------------RTLKEYDELE-----L-----------------------------------------------------------------------------------------------------------DALG------H---------RI-RV--DY----------------------------------------------------------AP--------------DGEY-------------G------------------RAW--------LEG----LLD----------------------------------------------------------------------------------------D----------------------L---------------ES--DG----L-VDL-----ERDHT-------D---GP---------VA-------R----------L---QR---------------------------------------------------------------------------------
>WP_180841647.1 A/G-specific adenine glycosylase [Natrinema zhouii]
------------------------------------------------------------------------------------------------------------------------------MTAGAQEW--------------------------------------------------------------------------ALPD------------------------------------D--------------PAA------VREALIGWYEDDHRD-FPWR-----------------R------------------------------T----DDP---------------------YE------------------ILVSEVMSQQTQLGRVVEAWEAFLERWPTTAELADADRADVVGFWTDHSLGYNNRAKYLHEAAGQVQEEYDGDFPETPEELQE-LMGVGPYTANAVASFAFNNGDAVVDTNVKRVLYRAF-DVPD-D------DAAFEEAANELM-----------PDGRSRVWNNAIMELGGMACEQT--PHCDEAGCPWR--------------EWCGAY---------------------------------------------A---------SGDFT------------------------APDVPTQ--PSFEGS--RRQFR--------------------------------G------RV--I------------GTLREYDELE-----I-----------------------------------------------------------------------------------------------------------DPLG------H---------RI-RV--DY----------------------------------------------------------TP--------------DGEY-------------G------------------REW--------LEG----ILA----------------------------------------------------------------------------------------D----------------------L---------------ES--DG----L-VEL-----DRDGD-----------VP---------IA-------R----------L---RR---------------------------------------------------------------------------------
>WP_098726614.1 A/G-specific adenine glycosylase [Natrinema sp. CBA1119]
--------------------------------------------------------------------------------------------------------------M----------------TAEAQEW-------------------A---L----------------------------------------------------PD------------------------------------D--------------PTV------VREALIGWYEDDHRD-FPWR-----------------R------------------------------T----DDP---------------------YE------------------ILVSEVMSQQTQLGRVVEAWEEFLERWPTTAELAAADRAEVVGFWTDHSLGYNNRAKYLHEAAGQVEEEYDGDFPETPEELQE-LMGVGPYTANAVASFAFNNGDAVVDTNVKRVLYRAF-DVPD-D------DAAFEEAASELM-----------PDDRSRVWNNAIMELGGVACEQT--PRCDEAGCPWR--------------EWCGAY---------------------------------------------A---------SGDFT------------------------APDVPTQ--PSFEGS--RRQFR--------------------------------G------RV--I------------ATLREYDELD-----V-----------------------------------------------------------------------------------------------------------DTLG------H---------RV-RV--DY----------------------------------------------------------TP--------------DGEY-------------G------------------REW--------LEG----IVT----------------------------------------------------------------------------------------D----------------------L---------------ES--DG----L-VEF-----DCDGD-----------TP---------IA-------R----------L---RR---------------------------------------------------------------------------------
>WP_092930990.1 A/G-specific adenine glycosylase [Natrinema hispanicum]
------------------------------------------------------------------------------------------------------------------------------MTAGAQEW--------------------------------------------------------------------------ALPD------------------------------------D--------------LEG------VREALIAWYEADHRD-FPWR-----------------Q------------------------------T----DDP---------------------YA------------------ILVSEVMSQQTQLGRVVDAWGAFLERWPTTADLAEADRADVVGFWTAHSLGYNNRAKYLHEAAQQVEAEYDGSFPDTPDELQE-LMGVGPYTANAVASFAFNNGDAVVDTNVKRVLYRAF-DVPD-D------DGAFEDAASDLM-----------PAGRSRVWNNAIMELGGVACEQT--PHCDEAGCPWR--------------EWCGSY---------------------------------------------T---------SGDFT------------------------APDVPTQ--PSFEGS--RRQFR--------------------------------G------RV--I------------ATLREYDELE-----L-----------------------------------------------------------------------------------------------------------DTLG------H---------RV-RV--DY----------------------------------------------------------TP--------------DGEY-------------G------------------REW--------LEG----LLA----------------------------------------------------------------------------------------D----------------------L---------------ES--DG----L-VEL-----DRDGS-----------SL---------VA-------R----------L---HR---------------------------------------------------------------------------------
>WP_207288699.1 A/G-specific adenine glycosylase [Haloterrigena alkaliphila]
-------------------------------------------------------------------------------------------------------------------MSERDDGADTDGGTGPDEW--------------------------------------------------------------------------SLPE------------------------------------D--------------LEA------VREALIAWYEADHRE-FPWR-----------------R------------------------------T----DDP---------------------YE------------------ILVSEVMSQQTQLDRVVEAWEEFLERWPTTTDLAAADRADVVGFWTDHSLGYNNRAKYLHEAAGQVEEEYDGDFPRTPDELQE-LMGVGPYTANAVASFAFNNGDAVVDTNVKRVAYRAF-SIPD-D------DAAFEDAASDLM-----------PAGRSRVWNNAIMELGGVACTQT--PKCDEVGCPWR--------------EWCDAY---------------------------------------------A---------SGDFT------------------------APDVPTQ--PSFEGS--RRQFR--------------------------------G------RV--I------------GTLREYDELE-----L-----------------------------------------------------------------------------------------------------------NTLG------H---------RV-RV--DY----------------------------------------------------------AP--------------DGEY-------------G------------------REW--------LTG----LLT----------------------------------------------------------------------------------------D----------------------L---------------ES--DG----L-VDL-----ERSGS-------D---DQ---------LV------AR----------L---RR---------------------------------------------------------------------------------
>WP_008894973.1 A/G-specific adenine glycosylase [Haloterrigena salina]
-----------------------------------------------------------------------------------------------------------------MSESDDDADAGSGSGAGDGDW--------------------------------------------------------------------------SLPD------------------------------------D--------------LEA------VREALIAWYEDDHRE-FPWR-----------------R------------------------------T----DDP---------------------YE------------------ILVSEVMSQQTQLDRVVEAWEEFLERWPTTADLAAADRADVVGFWTDHSLGYNNRAKYLHEAAGQVESEYGGDFPETPDELQE-LMGVGPYTANAVASFAFNNGDAVVDTNVKRVAYRAF-SIPD-D------DTAFETAASELM-----------PDGESRVWNNAIMELGGVACTQT--PKCDEVGCPWR--------------EWCDAY---------------------------------------------A---------SGDFT------------------------APDVPTQ--PSFEGS--RRQFR--------------------------------G------RV--I------------GTLREYDELE-----L-----------------------------------------------------------------------------------------------------------DTLG------H---------RI-RV--DY----------------------------------------------------------AP--------------DGKY-------------G------------------REW--------LTG----LLT----------------------------------------------------------------------------------------D----------------------L---------------ES--DG----L-VDL-----EEGEN-------G---GL---------VA-------R----------L---RR---------------------------------------------------------------------------------
>WP_174679743.1 A/G-specific adenine glycosylase [Haloterrigena gelatinilytica]
-------------------------------------------------------------------------------------------------------------------MSESDDDADAGSGAGDGEW--------------------------------------------------------------------------SLPD------------------------------------D--------------LEA------VREALIAWYEDDHRE-FPWR-----------------R------------------------------T----DDP---------------------YG------------------ILVSEVMSQQTQLDRVVEAWEEFLERWPTTADLAAADRADVVGFWTDHSLGYNNRAKYLHEAAGQVESEYGGDFPETPDELQE-LMGVGPYTANAVASFAFNDGDAVVDTNVKRVAYRAF-SVPD-D------DAAFETAASELM-----------PDGESRVWNNAIMELGGVACTKT--PKCDEVGCPWR--------------EWCDAY---------------------------------------------A---------SGDFT------------------------APDVPTQ--PSFEGS--RRQFR--------------------------------G------RV--I------------GTLREYDELE-----L-----------------------------------------------------------------------------------------------------------DTLG------H---------RI-RV--DY----------------------------------------------------------AP--------------DGEY-------------G------------------REW--------LTG----LLT----------------------------------------------------------------------------------------D----------------------L---------------ES--DG----L-VDL-----EEAED-------G---GL---------VA-------R----------L---RR---------------------------------------------------------------------------------
>WP_204747497.1 A/G-specific adenine glycosylase [Haloterrigena salifodinae]
-------------------------------------------------------------------------------------------------------------------MSESDDDADAGSGAGDGDW--------------------------------------------------------------------------SLPD------------------------------------D--------------LEA------VREALIAWYEDDHRE-FPWR-----------------R------------------------------T----DDP---------------------YE------------------ILVSEVMSQQTQLDRVVEAWEEFLERWPTTADLAAADRADVVGFWTDHSLGYNNRAKYLHEAAGQVESEYGGDFPETPDELQE-LMGVGPYTANAVASFAFNNGDAVVDTNVKRVAYRAF-SVPD-D------DAAFETAASELM-----------PDGESRVWNNAIMELGGVACTQT--PKCDEVGCPWR--------------EWCDAY---------------------------------------------A---------SGDFT------------------------APDVPTQ--PSFEGS--RRQFR--------------------------------G------RV--I------------GTLREYDELE-----L-----------------------------------------------------------------------------------------------------------DTLG------H---------RI-RV--DY----------------------------------------------------------VP--------------DGEY-------------G------------------REW--------LTG----LLT----------------------------------------------------------------------------------------D----------------------L---------------ES--DG----L-VDL-----EESAD-------G---GL---------VA-------R----------L---RR---------------------------------------------------------------------------------
>WP_222918546.1 A/G-specific adenine glycosylase [Natrinema sp. SYSU A 869]
---------------------------------------------------------------------------------------------------------------------------MSDAEAPADEW--------------------------------------------------------------------------TLPD------------------------------------D--------------SAA------VREALIEWYEDDHRD-FPWR-----------------R------------------------------T----DDP---------------------YE------------------ILVSEVMSQQTQLGRVVEAWESFLERWPTTAELADADRADIVGFWTDHSLGYNNRAKYLHEAAGQVENEYDGDFPETPAELQE-LMGVGPYTANAVASFAFNNGDAVVDTNVKRVLYRAF-GVPD-D------DTAFEDAASDLM-----------PEGRSRVWNNAIMELGGVACEQT--PHCDEAGCPWR--------------EWCGAY---------------------------------------------A---------SGDFT------------------------APDVPTQ--PSFEGS--RRQFR--------------------------------G------RV--I------------GTLREYDELE-----L-----------------------------------------------------------------------------------------------------------DTLG------H---------RI-RV--DY----------------------------------------------------------AP--------------AGEY-------------G------------------RDW--------LTG----LLT----------------------------------------------------------------------------------------D----------------------L---------------ES--DG----L-VDL-----ERVEG-------S---QP---------VA-------R--------------LR----RDG--------------------------------------------------------------------------
>WP_226479580.1 A/G-specific adenine glycosylase [Natrinema amylolyticum]
---------------------------------------------------------------------------------------------------------------------------MSDAEAPADEW--------------------------------------------------------------------------TLPD------------------------------------D--------------PEA------VREALIEWYEDDHRD-FPWR-----------------R------------------------------T----DDP---------------------YE------------------ILVSEVMSQQTQLGRVVEAWESFLERWPTTADLAEADRADVVGFWTDHSLGYNNRAKYLHEAAGQVEDEYGGDFPETPEELQE-LMGVGPYTANAVASFAFNNGDAVVDTNVKRVLYRAF-GVPD-D------DAAFEDAASELM-----------PAGRSRVWNNAIMELGGVACEQT--PRCDEAGCPWR--------------EWCGAY---------------------------------------------A---------SGDFT------------------------APDVPTQ--PSFEGS--RRQFR--------------------------------G------RV--I------------GTLREYDELE-----L-----------------------------------------------------------------------------------------------------------DALG------H---------RI-RV--DY----------------------------------------------------------AP--------------DGEY-------------G------------------REW--------LTG----LLT----------------------------------------------------------------------------------------D----------------------L---------------ES--DG----L-VDLERGEDGEPVA-------------------------------R----------L---RR---------------------------------------------------------------------------------
>WP_138245007.1 A/G-specific adenine glycosylase [Natrinema versiforme]
-----------------------------------------------------------------------------------------------------------------------------MTAGDGAQL----------------------------------------------------------------------------PD------------------------------------D--------------HGA------VREALIEWYEDDHRE-FPWR-----------------R------------------------------T----DDP---------------------YE------------------ILVSEVMSQQTQLGRVVEAWEGFLERWPTTAELADADRADVVGFWTDHSLGYNNRAKYLHEAAGQVEDEYGGEFPETPAELQE-LMGVGPYTANAVASFAFNNGDAVVDTNVKRVLYRAF-DVPD-D------DAAFEDAASDLM-----------PAGRSRVWNNAIMELGGVACEQT--PRCDEVGCPWR--------------EWCGAY---------------------------------------------A---------SGDFT------------------------APDVPTQ--PSFEGS--RRQFR--------------------------------G------RV--I------------GTLREYDELE-----L-----------------------------------------------------------------------------------------------------------DTLG------H---------RI-RV--DY----------------------------------------------------------AP--------------DGEY-------------G------------------REW--------LTD----LLT----------------------------------------------------------------------------------------D----------------------L---------------ES--DG----L-VEF-----DDDGA-----------EP---------VA-------R----------L---QR---------------------------------------------------------------------------------
>WP_006432569.1 A/G-specific adenine glycosylase [Natrinema versiforme]
--------------------------------------------------------------------------------------------------------------M----------------TTGAQEW-------------------A---L----------------------------------------------------PD------------------------------------D--------------LEG------VREALLAWYKDDHRE-FPWR-----------------R------------------------------T----DDP---------------------YE------------------ILVSEVMSQQTQLGRVVEAWEGFLERWPTTAELADADRADVVGFWTDHSLGYNNRAKYLHEAAGQVEEEYDGEFPDTPDELQE-LMGVGPYTANAVASFAFNNGDAVVDTNVKRVLYRAF-DVPD-D------DAAFEDAASDLM-----------PAGRSRVWNNAIMELGGVACEQT--PKCDAAGCPWR--------------EWCGAY---------------------------------------------A---------SGDFT------------------------APDVPTQ--PSFEGS--RRQFR--------------------------------G------RV--I------------GTLREYDELE-----L-----------------------------------------------------------------------------------------------------------DTLG------H---------RI-RV--DY----------------------------------------------------------TP--------------DGEY-------------G------------------REW--------LAG----LLT----------------------------------------------------------------------------------------D----------------------L---------------ES--DG----L-VEF-----DDGGA-----------EP---------VA-------R----------L---QR---------------------------------------------------------------------------------
>WP_138006408.1 A/G-specific adenine glycosylase [Halalkalirubrum salinum]
----------------------------------------------------------------------------------------------------------------------------MADESEQSPL----------------------------------------------------------------------------PS------------------------------------D--------------QSA------VQRALIKWYEADHRE-YPWR-----------------E------------------------------T----DDP---------------------YA------------------ILVSEVMSQQTQLDRVVSAWKDFLDEWPTIEALAAADRSAVVAFWSDHSLGYNNRAKYLHEAAQQVLEEFDGEFPRSPEELQS-LMGVGPYTANAVASFAFNNGNAVVDTNVKRVLYRAF-GVED-------SDAAFEQAAADLM-----------PTGKSRVWNNAIMELGGVACGKT--PRCDEAGCPWR--------------EWCHAY---------------------------------------------Q---------TGDFT------------------------APDVPTQ--PSFEGS--RRQFR--------------------------------G------RV--V------------RLLGEHDTME-----L-----------------------------------------------------------------------------------------------------------DTLG------H---------RI-RV--DY----------------------------------------------------------TP--------------DGEH-------------G------------------REW--------LRG----ILS----------------------------------------------------------------------------------------D----------------------L---------------VD--DG----L-VQI-----EEQGD-----------RT---------IA-------R--------------LR---------------------------------------------------------------------------------
>WP_144900811.1 A/G-specific adenine glycosylase [Halobellus captivus]
----------------------------------------------------------------------------------------------------------------------MTDGEGSALDEGETAL----------------------------------------------------------------------------AD------------------------------------D--------------VGA------VRDALISWYEADHRA-FPWR-----------------E------------------------------T----DDA---------------------YE------------------ILVSEVMSQQTQLDRVVAAWRDFLDEWPTVEDLAAADRGDVVAFWSDHSLGYNNRAKYLHEAARQVLGEFDGEFPRTPDELSE-LMGVGPYTANAVASFAFNNGDAVVDTNVKRVLYRAF-DVED-D------DAEFERVAQSLM-----------PADRSRVWNNAIMELGGVACGKT--PRCDEAGCPWR--------------QWCHAY---------------------------------------------Q---------TGDFT------------------------APDVPTQ--PSFEGS--RRQFR--------------------------------G------RV--I------------RLLGEHDEMD-----L-----------------------------------------------------------------------------------------------------------DALG------H---------RI-RV--DY----------------------------------------------------------TP--------------DGEY-------------G------------------REW--------LRE----LLS----------------------------------------------------------------------------------------D----------------------L---------------AG--DG----L-VEV-----DETGD-----------RT---------ST-------R----------L---LR---------------------------------------------------------------------------------
>WP_049993272.1 A/G-specific adenine glycosylase [Halapricum salinum]
------------------------------------------------------------------------------------------------------------------------------MSESAEYL----------------------------------------------------------------------------PA------------------------------------D--------------SGA------VQQALIEWYEDDHRD-FPWR-----------------R------------------------------T----DDA---------------------YE------------------ILVSEVMSQQTQLDRVVSAWEDFLDTWPTPEDLAAADRADVVGFWTDHSLGYNNRAKYLHEAARQVVEEYDGEFPRDPEGLQE-LMGVGPYTANAVASFAFDNGDAVVDTNVKRVLYRAF-DVPD-D------DSAFERVARDLM-----------PEGESRVWNNAIMELGGVACEKT--PSCDAAGCPWR--------------QWCHAY---------------------------------------------E---------TGDFT------------------------APDVPTQ--PEFEGS--RRQMR--------------------------------G------RV--I------------SILKDAAELE-----I-----------------------------------------------------------------------------------------------------------DDLG------P---------RV-RV--DY------------------------------------------------VPD-----------------------SDGE-------------G-----------------SREW--------LLG----LLE----------------------------------------------------------------------------------------D----------------------L---------------ED--DG----L-VEL-----VDDGG-----------NT---------VA-------R----------L---RR---------------------------------------------------------------------------------
>WP_077207723.1 A/G-specific adenine glycosylase [Halorientalis sp. IM1011]
-----------------------------------------------------------------------------------------------------------------------------MSEEAPAAL-----------------------S----------------------------------------------------GV------------------------------------D--------------VPA------VRTALIEWYEADHRD-YPWR-----------------Q------------------------------T----ENP---------------------YE------------------ILVSEVMSQQTQLDRVVDAWEDFLSRWPTVEDLAAADRADVVGFWTGHSLGYNNRAKYLHEAAEQVVSDYDGEFPEDPDELSE-LMGVGPYTANAVASFAFNNGDAVVDTNVKRVLYRAF-DVDD-D------DSAFERAARELM-----------PAGESRVWNNAIMELGGVACEKT--PSCDAAGCPWR--------------EFCHAY---------------------------------------------E---------TGDFT------------------------APDVPTQ--PDFEGS--RRQFR--------------------------------G------RV--V------------RVLGEHDELS-----L-----------------------------------------------------------------------------------------------------------DELG------P---------RI-RV--DY----------------------------------------------------------AP--------------DGEY-------------G------------------REW--------LRG----LLD----------------------------------------------------------------------------------------D----------------------L---------------AD--DG----I-VQV-----REQGG-----------TT---------LA-------T----------L---EQ---------------------------------------------------------------------------------
>WP_092663965.1 A/G-specific adenine glycosylase [Halorientalis persicus]
-----------------------------------------------------------------------------------------------------------------------------MSEDAPAAL-----------------------S----------------------------------------------------GV------------------------------------D--------------QTA------VRTALIEWYEADHRD-YPWR-----------------R------------------------------T----EDP---------------------YE------------------ILVSEVMSQQTQLDRVVDAWESFLDRWPTVADLAAAERADVVGFWTSHSLGYNNRAKYLHEAAEQVLTDHDGEFPRDPDELSE-LMGVGPYTANAVASFAFNNGDAVVDTNVKRVLHRAF-DVED-D------DSAFERAARRLM-----------PEGESRVWNNAIMELGGVACEKT--PSCDAAGCPWR--------------EFCHAY---------------------------------------------E---------TGDFT------------------------APDVPTQ--PEFEGS--RRQMR--------------------------------G------RV--V------------SALKDDRELA-----L-----------------------------------------------------------------------------------------------------------DDLG------P---------KV-RV--DY----------------------------------------------------------VP--------------DGEY-------------G------------------REW--------LRG----LLS----------------------------------------------------------------------------------------D----------------------L---------------AD--DG----L-VAV-----DERDG-----------EA---------VA-------R----------L---RK---------------------------------------------------------------------------------
>WP_129067184.1 A/G-specific adenine glycosylase [Halorientalis pallida]
-----------------------------------------------------------------------------------------------------------------------------MSEDAATAL-----------------------S----------------------------------------------------GV------------------------------------D--------------EDT------VRTALIEWYEADHRD-YPWR-----------------R------------------------------T----DDA---------------------YE------------------ILVSEVMSQQTQLDRVVDAWQAFLDRWPTVADLAAADRAEVVGFWTSHSLGYNNRAKYLHEAANQVVSEYDGTFPRDPDELSE-LMGVGPYTANAVASFAFDNGDAVVDTNVKRVLHRAF-DVAD-D------DSEFERAAQELM-----------PEGESRIWNNAIMELGGVACEKT--PSCDAAGCPWR--------------EFCHAY---------------------------------------------Q---------TADFT------------------------APDVPTQ--PEFEGS--RRQMR--------------------------------G------RV--V------------SALEGDRELA-----L-----------------------------------------------------------------------------------------------------------DELG------P---------KV-RV--DY----------------------------------------------------------VP--------------GGEY-------------G------------------RDW--------LRG----LLS----------------------------------------------------------------------------------------D----------------------L---------------SD--DG----L-VSV-----DERDG-----------DT---------VA-------R----------L---RE---------------------------------------------------------------------------------
>WP_103992292.1 A/G-specific adenine glycosylase [Halobellus limi]
----------------------------------------------------------------------------------------------------------------------MTDEEGDRTGGVEGIE----------------------------------------------------------------------------SG----------------------------------AVD--------------VDA------VREALVSWYEDDHRA-FPWR-----------------E------------------------------T----DDP---------------------YE------------------ILVSEVMSQQTQLDRVVDAWHDFLDRWPTAESLAAADRSDVVAFWSGHSLGYNNRAKYLHEAANQVREEYDGEFPRTPEELSE-LMGVGPYTANAVASFAFNNGEAVVDTNVKRVLYRAF-DVED-D------DAAFERVAAALM-----------PEGESRVWNNAIMELGGVACGKT--PRCDEAGCPWR--------------QRCHAY---------------------------------------------E---------TGDFT------------------------APDVPTQ--PDFEGS--RRQMR--------------------------------G------RV--I------------SALKEYDELS-----L-----------------------------------------------------------------------------------------------------------DDLG------P---------RV-RV--DY----------------------------------------------------------AP--------------DGTY-------------G------------------REW--------LRE----LCS----------------------------------------------------------------------------------------D----------------------L---------------AD--DG----L-VEL-----RGRDG-----------QT---------VA-------R----------L---RR---------------------------------------------------------------------------------
>WP_220618443.1 A/G-specific adenine glycosylase [Halomicroarcula rubra]
--------------------------------------------------------------------------------------------------------------------------MSDQSATDAEHL----------------------------------------------------------------------------PP------------------------------------D--------------LDR------VQRALVEWYEADHRE-YPWR-----------------Q------------------------------T----EDP---------------------YE------------------ILVSEVMSQQTQLDRVVSAWRDFLEQWPTVDDLAAADRGDVVGFWTRHSLGYNNRAKYLHEAARQIVEEYDGEWPRDPEGLSE-LMGVGPYTANAVASFAFDNGDAVVDTNVKRVLYRAF-DVPD-D------DSAFETVAGRLM-----------PEGESRVWNNAIMELGGVACEKT--PACDGAQCPWR--------------EWCHAY---------------------------------------------Q---------TGDFT------------------------APDVPTQ--PEFEGS--RRQMR--------------------------------G------RV--V------------NVLDEYDELA-----L-----------------------------------------------------------------------------------------------------------DDLG------P---------RV-RV--DY----------------------------------------------------------AP--------------EGES-------------G------------------REW--------LRD----LVT----------------------------------------------------------------------------------------D----------------------L---------------AD--DG----L-VSV-----DDANG-----------ET---------TV-------A----------L---DR---------------------------------------------------------------------------------
>WP_004592631.1 A/G-specific adenine glycosylase [Haloarcula japonica]
------------------------------------------------------------------------------------------------------------------------MTDQSAATDRPGAV----------------------------------------------------------------------------PA------------------------------------D--------------PSA------VQDALVEWYEADHRS-YPWR-----------------E------------------------------T----TDP---------------------YE------------------ILVSEVMSQQTQLDRVVDAWEDFLDRWPSAAVLAEADRADVVGFWTSHSLGYNNRAKYLHEAAGQIVQDYGGEWPRDPDGLSD-LMGVGPYTANAVASFAFNNGDAVVDTNVKRVLYRAF-DVPD-D------DSAFETAASVLM-----------PEGRSRVWNNAIMELGGVACEKT--PDCDGAQCPWR--------------EWCSAY---------------------------------------------E---------TGDFT------------------------APDVPTQ--PEFEGS--RRQMR--------------------------------G------RV--I------------SALKEYDELH-----L-----------------------------------------------------------------------------------------------------------DDLG------P---------RV-RV--DY----------------------------------------------------------AP--------------DGEY-------------G------------------REW--------LRG----LLD----------------------------------------------------------------------------------------D----------------------L---------------AS--DG----L-VDV-----EESDG-----------ET---------VA-------R----------L---QR---------------------------------------------------------------------------------
>WP_044952223.1 A/G-specific adenine glycosylase [Haloarcula hispanica]
------------------------------------------------------------------------------------------------------------------------MTDQSTATDRHGAV----------------------------------------------------------------------------PA------------------------------------D--------------PSA------VQDALVEWYEADHRS-YPWR-----------------E------------------------------T----TDP---------------------YE------------------ILVSEVMSQQTQLDRVVDAWEDFLDRWPTAAALAEADRSDVVGFWTSHSLGYNNRAKYLHEAAGQVVDDYDGEWPRDPDGLSD-LMGVGPYTANAVASFAFNNGNAVVDTNVKRVLYRAF-DVPD-D------DSEFEAAASKLM-----------PGGQSRVWNNAIMELGGVACEKT--PDCDGAQCPWR--------------EWCSAY---------------------------------------------E---------TGDFT------------------------APDVPTQ--PEFEGS--RRQMR--------------------------------G------RV--I------------SALKEYDELQ-----L-----------------------------------------------------------------------------------------------------------DQLG------P---------RV-RV--DY----------------------------------------------------------AP--------------EGEY-------------G------------------REW--------LRG----LLE----------------------------------------------------------------------------------------D----------------------L---------------AD--DG----L-VDV-----ENSDG-----------EA---------VA-------R----------L---QR---------------------------------------------------------------------------------
>WP_188977274.1 A/G-specific adenine glycosylase [Haloarcula sebkhae]
------------------------------------------------------------------------------------------------------------------------MTDQSTATDRPGGV----------------------------------------------------------------------------PA------------------------------------D--------------PSA------VQDALVEWYEADHRS-YPWR-----------------E------------------------------T----TDP---------------------YE------------------ILVSEVMSQQTQLDRVVDAWEDFLDRWPTAAALAEADRSDVVGFWTSHSLGYNNRAKYLHEAANQVVEDYDGEWPRDPDGLSD-LMGVGPYTANAVASFAFNNGNAVVDTNVKRVLYRAF-DVPD-D------DSAFEAAAGTLM-----------PAGQSRVWNNAIMELGGVACEKT--PDCDGAQCPWR--------------EWCSAY---------------------------------------------E---------TGDFT------------------------APDVPTQ--PEFEGS--RRQMR--------------------------------G------RV--I------------SALKEYDELQ-----L-----------------------------------------------------------------------------------------------------------DQLG------P---------RV-RV--DY----------------------------------------------------------AP--------------EGEY-------------G------------------REW--------LRG----LLA----------------------------------------------------------------------------------------D----------------------L---------------AD--DG----L-VDV-----DDSGG-----------ER---------VA-------R----------L---QR---------------------------------------------------------------------------------
>WP_005534258.1 A/G-specific adenine glycosylase [Haloarcula argentinensis]
------------------------------------------------------------------------------------------------------------------------MTDQSTATDRPGGV----------------------------------------------------------------------------PA------------------------------------D--------------PSA------VQDALVEWYEADHRS-YPWR-----------------E------------------------------T----TDP---------------------YE------------------ILVSEVMSQQTQLDRVVDAWEDFLDRWPTAAALAEADRSDVVGFWTSHSLGYNNRAKYLHEAANQVVEDYDGEWPRDPDGLSD-LMGVGPYTANAVASFAFNNGNAVVDTNVKRVLYRAF-DVPD-D------DSTFEAAASALM-----------PEGQSRVWNNAIMELGGVACEKT--PDCDGAQCPWR--------------EWCSAY---------------------------------------------E---------TGDFT------------------------APDVPTQ--PEFEGS--RRQMR--------------------------------G------RV--I------------SALKEYDELR-----L-----------------------------------------------------------------------------------------------------------DELG------P---------RV-RV--DY----------------------------------------------------------AP--------------DGEY-------------G------------------REW--------LRG----LLD----------------------------------------------------------------------------------------D----------------------L---------------AD--DG----L-VDV-----EGSDG-----------ET---------VA-------R----------L---QR---------------------------------------------------------------------------------
>WP_220587660.1 A/G-specific adenine glycosylase [Halomicroarcula salinisoli]
----------------------------------------------------------------------------------------------------------------------------MSEQAGDDHL----------------------------------------------------------------------------PN------------------------------------D--------------VPA------VQTALVEWYEADHRD-YPWR-----------------Q------------------------------T----DDP---------------------YE------------------ILVSEVMSQQTQLDRVVAAWEDFLEQWPTVADLAAADRGDVVGFWTDHSLGYNNRAKYLHEAARQVVEDHDGQWPRDPDGLSE-LMGVGPYTANAVASFAFNNGNAVVDTNVKRVLYRAF-DVPD-D------DSAFEETAQRLM-----------PEGRSEVWNNAIMELGGVACEKT--PDCDGAQCPWR--------------EWCSAY---------------------------------------------Q---------SGDFT------------------------APDVPTQ--PTFEGS--RRQMR--------------------------------G------RV--I------------SVLNEYDELA-----L-----------------------------------------------------------------------------------------------------------DELG------P---------RV-RV--DY----------------------------------------------------------AP--------------EGEY-------------G------------------REW--------LRG----LLS----------------------------------------------------------------------------------------D----------------------L---------------DD--DG----L-VTL-----TDGVA----------------------TL-------S--------------RT---------------------------------------------------------------------------------
>WP_220598720.1 A/G-specific adenine glycosylase [Halomicroarcula salinisoli]
----------------------------------------------------------------------------------------------------------------------------MSEQAGDDHL----------------------------------------------------------------------------PN------------------------------------D--------------VPA------VQNALVEWYEADHRD-YPWR-----------------Q------------------------------T----DDP---------------------YE------------------ILVSEVMSQQTQLDRVVAAWEDFLEQWPTVADLAAADRGDVVGFWTDHSLGYNNRAKYLHEAAGQVVEDHDGQWPRDPDGLSE-LMGVGPYTANAVASFAFNNGNAVVDTNVKRVLYRAF-DVPD-D------DSAFEETAQRLM-----------PEGRSEVWNNAIMELGGVACEKT--PDCDGAQCPWR--------------EWCSAY---------------------------------------------Q---------SGDFT------------------------APDVPTQ--PTFEGS--RRQMR--------------------------------G------RV--I------------SVLNEYDELA-----L-----------------------------------------------------------------------------------------------------------DELG------P---------RV-RV--DY----------------------------------------------------------AP--------------EGEY-------------G------------------REW--------LRG----LLS----------------------------------------------------------------------------------------D----------------------L---------------DD--DG----L-VTL-----TDGVA----------------------TL-------S--------------RT---------------------------------------------------------------------------------
>WP_135303045.1 A/G-specific adenine glycosylase [Halomicroarcula amylolytica]
------------------------------------------------------------------------------------------------------------------------MSEQSAMADLPGDV----------------------------------------------------------------------------SA------------------------------------D--------------PSP------VQRALIEWYEADHRA-YPWR-----------------Q------------------------------T----DDP---------------------YA------------------ILVSEIMSQQTQLDRVVSAWEDFLDRWPTVADLAAADRSDVVGFWTDHSLGYNNRAKYLHEAARQIRDDHSGEWPRDPDGLSE-LMGVGPYTANAVASFAFNNGNAVVDTNVKRVLYRAF-DVPD-------EDDAFEEVAQALM-----------PEGESRVWNNAIMELGGVACEKT--PDCDGAGCPWR--------------EWCSAY---------------------------------------------A---------TGDFT------------------------APDVPTQ--PAFEGS--RRQFR--------------------------------G------RI--V------------RLLGEHDKMD-----L-----------------------------------------------------------------------------------------------------------DTLG------H---------RI-RV--DY----------------------------------------------------------TP--------------DGEH-------------G------------------REW--------LRD----LLS----------------------------------------------------------------------------------------D----------------------L---------------AD--DG----L-VQI-----EERNG-----------QT---------TA-------R--------------LR---------------------------------------------------------------------------------
>WP_162315944.1 A/G-specific adenine glycosylase [Halomicroarcula limicola]
------------------------------------------------------------------------------------------------------------------------MSEQSATADLPGDV----------------------------------------------------------------------------PA------------------------------------D--------------PSS------VQRALIEWYEADHRA-YPWR-----------------Q------------------------------T----DDP---------------------YE------------------ILVSEVMSQQTQLDRVVGAWEDFLDRWPAVSDLAAADRSDVVGFWTDHSLGYNNRAKYLHEAARQIRDDHGGEWPRDPDGLSK-LMGVGPYTANAVASFAFNNGNAVVDTNVKRVLYRAF-DVPD-D------DDAFEEVAQALM-----------PEGESRVWNNAVMELGGVACQKT--PDCDGAECPWR--------------EWCSAY---------------------------------------------A---------TGDFT------------------------APDVPTQ--PEFDGS--RRQFR--------------------------------G------RV--V------------STLKEYDELA-----L-----------------------------------------------------------------------------------------------------------DDLG------P---------RI-RV--DY----------------------------------------------------------AP--------------EGEY-------------G------------------REW--------LRG----LVG----------------------------------------------------------------------------------------D----------------------L---------------AD--DE----L-VTV-----DERDG-----------ET---------VA-------R----------L---RR---------------------------------------------------------------------------------
>WP_220579012.1 A/G-specific adenine glycosylase [Halomicroarcula nitratireducens]
------------------------------------------------------------------------------------------------------------------------MSEQSATADLPGDV----------------------------------------------------------------------------PA------------------------------------D--------------PSP------VQRALVEWYEADHRA-YPWR-----------------Q------------------------------T----DDP---------------------YE------------------ILVSEVMSQQTQLDRVVDAWEDFLDRWPTVADLAAADRSDVVGFWTDHSLGYNNRAKYLHEAARQVRDDHGGEWPRDPDGLSE-LMGVGPYTANAVASFAFNNGNAVVDTNVKRVLYRAF-DVPD-D------DDAFEEVARALM-----------PEGESRVWNNAVMELGGVACEKT--PDCDGAGCPWR--------------EWCSAY---------------------------------------------A---------TGDFT------------------------APDVPTQ--PKFEGS--RRQFR--------------------------------G------RV--V------------STLKEYDELA-----L-----------------------------------------------------------------------------------------------------------DDLG------P---------RI-RV--DY----------------------------------------------------------AP--------------EGEY-------------G------------------REW--------LRG----LVS----------------------------------------------------------------------------------------D----------------------L---------------AD--DE----L-VTV-----DERDG-----------ET---------VA-------R----------L---RR---------------------------------------------------------------------------------
>WP_224449485.1 A/G-specific adenine glycosylase [Haloprofundus salilacus]
--------------------------------------------------------------------------------------------------------------------MTDVPADADDADRRLPSA----------------------------------------------------------------------------PT------------------------------------D--------------LDA------VRDALVAWYEADHRD-YPWR-----------------R------------------------------T----DDP---------------------YA------------------ILVSEVMSQQTQLDRVVPAWEAFLDRWPSAGDLAAADRADVVSFWSGHSLGYNNRAKYLHEAANQVETEYDGEFPRTPGELQE-LMGVGPYTANAVASFAFNEGDAVVDTNVKRVLHRAF-DVPD-D------DTAFEAAATELM-----------PDSESRVWNNAIMELGGVACTKT--PTCDESGCPWR--------------RWCRAY---------------------------------------------E---------TGDFT------------------------APDVPTQ--PSFEGS--RRQFR--------------------------------G------RV--I------------RTLGEYDELT-----L-----------------------------------------------------------------------------------------------------------DALG------P---------RV-RV--DY--------------------------------------------------------------------------GDET-------------G------------------REW--------LQD----LVD----------------------------------------------------------------------------------------D----------------------L---------------AS--DG----LVEVVDGERDGESDT-------NG--EL---------VV-------R----------L---RR---------------------------------------------------------------------------------
>WP_092893007.1 A/G-specific adenine glycosylase [Halopelagius inordinatus]
------------------------------------------------------------------------------------------------------MTDGDERSSSTHRTASGDVDADAPADDDAPAL----------------------------------------------------------------------------PD-----------------------------------ED--------------VDA------VREALVGWYGESHRD-FPWR-----------------R------------------------------T----DDP---------------------YE------------------ILVSEVMSQQTQLGRVVEAWEAFVDRWPTAAALASADRSDVVSFWTDHSLGYNNRAKYLHEAAGQVQTEFDGEFPETPAELSE-LMGVGPYTANAVASFAFNNGDAVVDTNVKRVLYRAF-DVPD-D------DRTFERVASNLM-----------PDDESRVWNNAIMELGGVACGKT--PRCDEEGCPWR--------------RWCRAY---------------------------------------------E---------TGDFT------------------------APDVPTQ--PTFEGS--RRQFR--------------------------------G------RI--V------------RTLGEYDELT-----V-----------------------------------------------------------------------------------------------------------DELG------P---------RI-RV--DY----------------------------------------------------------AP--------------DGEH-------------G------------------REW--------LRG----LLS----------------------------------------------------------------------------------------D----------------------L---------------AD--DG----L-VDV-----VERDG-----------ES---------AA-------R----------L---RR---------------------------------------------------------------------------------
>WP_008325080.1 A/G-specific adenine glycosylase [Haloferax elongans]
------------------------------------------------------------------------------------------------------------------------------MSDEESAL----------------------------------------------------------------------------PS----------------------------------DLD--------------REA------VRTALVEWYEDDHRD-FPWR-----------------R------------------------------T----EDA---------------------YE------------------ILVSEVMSQQTQLGRVVEAWEAFLDEWPTVQDLAATDRADVVAFWTSHSLGYNNRAKYLHEAAQQVRDDYDGAFPESPDELSE-LMGVGPYTANAVASFAFNNGDAVVDTNVKRVLHRAF-AVPD-D------DSVFEVAATELM-----------PDGKSRVWNNAIMELGGVACGKT--PTCDESGCPWR--------------RFCHAY---------------------------------------------E---------TGDFT------------------------APDVPTQ--PSFEGS--RRQFR--------------------------------G------RV--V------------RVLGEYDELT-----L-----------------------------------------------------------------------------------------------------------DELG------P---------RV-RV--DY--------------------------------------------------------------------------GGDH-------------G------------------RDW--------LRG----LLE----------------------------------------------------------------------------------------D----------------------L---------------SD--DG----L-VDF-----EDGDS-----------GA---------VA-------S----------L---KR---------------------------------------------------------------------------------
>WP_008320695.1 A/G-specific adenine glycosylase [Haloferax mucosum]
------------------------------------------------------------------------------------------------------------------------------MSDAASEL----------------------------------------------------------------------------PS----------------------------------ELD--------------REA------VQTALIEWYEDDHRD-FPWR-----------------R------------------------------T----DDP---------------------YE------------------ILVSEVMSQQTQLGRVVEAWDAFLDEWPTPEALAAADRSAIVGFWTSHRLGYNNRAKYLHEAAGQVVEDHGGEFPRTPDELSE-LMGVGPYTANAVASFAFNNGDAVVDTNVKRVLHRAF-AVPD-D------DDAFEAAASELM-----------PDGESRVWNNAIMELGGVACEKT--PACDESGCPWR--------------QFCHAY---------------------------------------------E---------TGDFT------------------------APDVPTQ--PSFEGS--RRQFR--------------------------------G------RV--V------------RVLGEYDELR-----L-----------------------------------------------------------------------------------------------------------DELG------P---------RV-RV--DY--------------------------------------------------------------------------GGDH-------------G------------------REW--------LRG----LVD----------------------------------------------------------------------------------------D----------------------L---------------AS--DG----L-VTVRGTGDGDSGD-------DCDSNEGRDDSAGDVLV-------S----------L---SK---------------------------------------------------------------------------------
>WP_004060391.1 A/G-specific adenine glycosylase [Haloferax mediterranei]
------------------------------------------------------------------------------------------------------------------------------MSDAASEL----------------------------------------------------------------------------PS----------------------------------ELD--------------REA------VQTALIEWYEDDHRD-FPWR-----------------R------------------------------T----DDP---------------------YE------------------ILVSEVMSQQTQLGRVVDAWEAFLDEWPTPEDLAEADRADVVGFWTSHRLGYNNRAKYLHEAARQVVEDHDGDFPRTPDGLSE-LMGVGPYTANAVASFAFNNGDAVVDTNVKRVLHRAF-AVPD-D------DAAFETAASELM-----------PDGESRVWNNAIMELGGVACEKT--PTCDESGCPWR--------------QFCHAY---------------------------------------------E---------TGDFT------------------------APDVPTQ--PSFEGS--RRQFR--------------------------------G------RV--V------------RILGEYDELG-----L-----------------------------------------------------------------------------------------------------------DELG------P---------RV-RV--DY--------------------------------------------------------------------------GGDT-------------G------------------ESW--------LRD----LVD----------------------------------------------------------------------------------------D----------------------L---------------SS--DG----L-VDI-----NESDD-------E---IR---------VS------------------L---AK---------------------------------------------------------------------------------
>WP_096391556.1 A/G-specific adenine glycosylase [Halopenitus persicus]
------------------------------------------------------------------------------------------------------------------MTAGRSGGVEDHTLPADVDL----------------------------------------------------------------------------PA------------------------------------N--------------LED------VRSALIEWYEADHRE-FPWR-----------------K------------------------------T----EDP---------------------YA------------------ILVSEVMSQQTQLDRVRPAFEAFLEEWPTAADLAAADRSDVVGFWSSHSLGYNNRAKYLHEAARQVREEYDGEFPRTPQELQE-LMGVGPYTANAVASFAFNAGDAVVDTNVERVLYRAF-DVPD-------SDDAFEDVASALL-----------PEGRSRVWNNAMMELGGVACGTT--PRCDEAGCPWR--------------EWCSAY---------------------------------------------E---------TGDFT------------------------APDVPTQ--PSFEGS--RRQFR--------------------------------G------RI--V------------RLLGDHEEME-----L-----------------------------------------------------------------------------------------------------------DALG------H---------RI-RV--DY----------------------------------------------------------TP--------------DGEH-------------G------------------RDW--------LRG----LLA----------------------------------------------------------------------------------------D----------------------L---------------SD--DG----I-VEV-----RERAE-----------RT---------LV-------R----------L---RE---------------------------------------------------------------------------------
>WP_092730713.1 A/G-specific adenine glycosylase [Halopenitus persicus]
-------------------------------------------------------------------------------------------------------------------MAGSSSGTEDVERPADVDL----------------------------------------------------------------------------PA------------------------------------N--------------LED------VRSALIEWYEADHRE-FPWR-----------------E------------------------------T----EDP---------------------YA------------------ILVSEVMSQQTQLDRVRPAFEAFLEEWPTAAELAAADRSDVVGFWSTHSLGYNNRAKYLHEAARQVHEEYDGEFPRTPQELQE-LMGVGPYTANAVASFAFNAGDAVVDTNVKRVLYRAF-DVPD-------SDDAFERVASLLL-----------PDGRSRVWNNAMMELGGVACGTT--PRCDEAGCPWR--------------EWCSAY---------------------------------------------E---------TGDFT------------------------APDVPTQ--PSFEGS--RRQFR--------------------------------G------RI--V------------RLLGEQEEME-----L-----------------------------------------------------------------------------------------------------------DALG------H---------RI-RV--DY----------------------------------------------------------TP--------------DGEH-------------G------------------RDW--------LRG----LLA----------------------------------------------------------------------------------------D----------------------L---------------SD--DG----L-VEV-----RERTD-----------RT---------VV-------R----------L---RE---------------------------------------------------------------------------------
>WP_089823784.1 A/G-specific adenine glycosylase [Halogranum amylolyticum]
---------------------------------------------------------------------------------------------------------------------MTDASVPEELQDVAPAL----------------------------------------------------------------------------PD------------------------------------DSDE-----------VDA------VRRALVEWYEDDHRE-FPWR-----------------Q------------------------------T----DDA---------------------YE------------------ILVSEVMSQQTQLGRVVEAWEAFLDRWPTVDALAAAERSDVVSFWTSHSLGYNNRAKYLHEAAQQVVEEYGGEFPRSPGELEE-LMGVGPYTANAVASFAFNTGDAVVDTNVKRVLHRAF-DVPD-D------DAAFEAVAGFVM-----------PDGESRVWNNAIMELGGVACGKT--PRCDEAGCPWR--------------AWCHAY---------------------------------------------E---------TGDFT------------------------APDVPTQ--PSFEGS--RRQFR--------------------------------G------RI--V------------RLLGEHDEME-----L-----------------------------------------------------------------------------------------------------------DTLG------H---------RI-RV--DY----------------------------------------------------------TP--------------DGEH-------------G------------------REW--------LRE----LLS----------------------------------------------------------------------------------------D----------------------L---------------TA--DG----L-VEI-----DRTGE-----------EA---------KA-------R----------L---QR---------------------------------------------------------------------------------
>WP_152041043.1 A/G-specific adenine glycosylase [Salinigranum salinum]
-------------------------------------------------------------------------------------------------------------------------------MSDDDAP----------------------------------------------------------------------------LS----------------------------------VVD--------------CDA------VRSALVEWYEADHRD-FPWR-----------------R------------------------------T----TDP---------------------YS------------------ILVSEVMSQQTQLGRVVDAWEDFLAEWPTVRDLAAADRADVVRFWSDHSLGYNNRAKYLHEAARQVTEEYGGEFPDSPAELET-LMGVGPYTANAVASFAFNTGDAVVDTNVKRVLHRAF-SVED-D------DAAFEAAAQELM-----------PTGESRVWNNAIMELGGVACGKT--PRCDEAGCPWR--------------RWCHAY---------------------------------------------E---------TGDFT---------AP---------------DVPTQ--PSFEGS--RRQFR--------------------------------G------RV--V------------RVLGEYDELA-----L-----------------------------------------------------------------------------------------------------------SELG------P---------RV-RV--DY--G-------------------------------------------------------------P-------------------------------------------DSREWLREL----VED----LAE--------------------------------------------------------------------------------DGLVELRGD------------------------------------------DD----T-DAVGGSPGTPPDG-------D---TD---------DA-------T----------E---VR---VRLRR-------------------------------------------------------------------------
>WP_136601919.1 A/G-specific adenine glycosylase [Salinigranum halophilum]
------------------------------------------------------------------------------------------------------------------------------MSDHAAPL-----------------------D----------------------------------------------------DV------------------------------------D--------------LDS------VRTALVEWYEADHRD-FPWR-----------------R------------------------------T----TDP---------------------YA------------------ILVSEVMSQQTQLGRVVEAWEDFLDEWPTVGDLAAADRADVVRFWSDHSLGYNNRAKYLHEAAQQVTTEFDGSFPDSPGELEE-LMGVGPYTANAVASFAFNTGNAVVDTNVKRVLHRAF-DVPD-D------DSAFEAAARKLM-----------PPGESRVWNNAVMELGGVACGKT--PRCDEAGCPWR--------------TRCHAY---------------------------------------------E---------TGDFT------------------------APDVPTQ--PSFEGS--RRQFR--------------------------------G------RV--V------------RVLGEYDELV-----L-----------------------------------------------------------------------------------------------------------DELG------P---------RV-RV--DY-------------------------------------------------------------------------------------------G---------------PNSREW--------LRG----LVD----------------------------------------------------------------------------------------D----------------------L---------------AA--DG----LVEVVEGADDDHDSD-----GADDDGSR---------IR-------A----------R---LRT--------------------------------------------------------------------------------
>WP_103425812.1 A/G-specific adenine glycosylase [Salinigranum rubrum]
----------------------------------------------------------------------------------------------------------------------------MSDDAEGDPL-----------------------D----------------------------------------------------DV------------------------------------D--------------VAA------VRAALVEWYESDHRD-FPWR-----------------R------------------------------T----TDP---------------------YA------------------ILVSEVMSQQTQLGRVVPAWEDFLDEWPTVEDLAGADRADVVRFWSDHSLGYNNRAKYLHEAARQVIEEFGGDFPDSPEELEE-LMGVGPYTANAVASFAFDNGDAVVDTNVKRVLYRAF-DVSD-D------DSEFERAARGLM-----------PDGESRVWNNAVMELGGVACGKT--PRCDEAGCPWR--------------RWCHAY---------------------------------------------E---------TGDFT------------------------APDVPTQ--PSFEGS--RRQFR--------------------------------G------RV--V------------RVLGEYDDLS-----L-----------------------------------------------------------------------------------------------------------DELG------P---------RV-RV--DY-------------------------------------------------------------------------------------------G---------------PNSREW--------LRG----LVD----------------------------------------------------------------------------------------D----------------------L---------------AA--DG----L-VEV-----TEEGD-----------DT---------VA-------R----------L---RQ---------------------------------------------------------------------------------
>WP_209492445.1 A/G-specific adenine glycosylase [Halolamina salifodinae]
--------------------------------------------------------------------------------------------------------------------MTDVDAADAADSAGDSPL----------------------------------------------------------------------------PP----------------------------------DLD--------------LDA------VREALIEWYEADHRP-FPWR-----------------Q------------------------------T----DDA---------------------YE------------------IHVSEVMSQQTQLDRVVSAWEDFRERWPTVEDLADADRSDVVAFWTDHSLGYNNRAKYLHEAAGQVVDDYGGEYPETPDELEE-LMGVGPYTANAVASFAFNTGNAVVDTNVERVTYRAF-DVPD-D------DDAFEAGAQELM-----------PEGKSRVWNNAIMELGGVACGKK--PRCDEASCPWR--------------EWCHAY---------------------------------------------Q---------TGDFT------------------------APDVPTQ--PSFEGS--RRQFR--------------------------------G------RI--V------------RLLGEHDEMD-----L-----------------------------------------------------------------------------------------------------------DTLG------H---------RI-RV--DY----------------------------------------------------------TP--------------DGEH-------------G------------------QEW--------LRG----LLS----------------------------------------------------------------------------------------D----------------------L---------------AD--DG----L-VQI-----KERKE-----------QT---------TA-------R--------------LQ---------------------------------------------------------------------------------
>WP_179268165.1 A/G-specific adenine glycosylase [Halobaculum salinum]
------------------------------------------------------------------------------------------------------------------------------MTDRLPEL----------------------------------------------------------------------------PA----------------------------------DAD--------------PDA------VRRALVSWYEADHRE-FPWR-----------------R------------------------------T----EDP---------------------YR------------------ILVSEVMSQQTQLSRVEGAYADFLDRWPDVDALAAADRGDVVAFWSDHSLGYNNRAKYLHEAAGQVVEEYDGTFPESPGELQE-LMGVGPYTANAVASFAFNDGDAVVDTNVKRVLHRAF-GVPD-D------DAAFEGAAAFLM-----------PEGDSRVWNNAVMELGGVACGGT--PRCDESGCPWR--------------RWCHAY---------------------------------------------E---------TGDFT------------------------APDVPEQ--PSFEGS--RRQFR--------------------------------G------RV--V------------RTLGEFDELT-----L-----------------------------------------------------------------------------------------------------------DELG------P---------RV-RV--DY--------------------------------------------------------------------------GGDA-------------G------------------EEW--------LRG----LVE----------------------------------------------------------------------------------------D----------------------L---------------AD--DG----L-VEP-----TERDG-----------DV---------FV-------R----------L---RR---------------------------------------------------------------------------------
>WP_058366897.1 A/G-specific adenine glycosylase [Haloparvum sedimenti]
-------------------------------------------------------------------------------------------------------------MNDDGATAGTNAGGGALADGDAPAL----------------------------------------------------------------------------PD------------------------------------D--------------RGA------VREALVAWYEDDHRD-FPWR-----------------R------------------------------T----EDA---------------------YE------------------ILVSEVMSQQTQLDRVVPAWEAFLDEWPTVEDLAAADRGEVVAFWSSHSLGYNNRAKYLHEAATQVLGEHGGTFPETPEELQG-LMGVGPYTANAVASFAFNAGDAVVDTNVKRVLHRAF-AVPD-D------DDAFERVASLLM-----------PEGESRVWNNAIMELGGVACGTK--PRCDEAGCPWR--------------RWCHAY---------------------------------------------E---------TGDFT------------------------APDVPEQ--PEFEGS--RRQMR--------------------------------G------RA--V------------SVLGEFDELT-----L-----------------------------------------------------------------------------------------------------------DELG------P---------RV-RV--DY----------------------------------------------------------AP--------------GGEY-------------G------------------REW--------LRG----LVE----------------------------------------------------------------------------------------D----------------------L---------------AD--DG----L-VDV-----EGDGE-----------EA---------TV-------R----------L---RA---------------------------------------------------------------------------------
>WP_075936159.1 A/G-specific adenine glycosylase [Halosegnis longus]
-------------------------------------------------------------------------------------------------------------------------------MTESGPL----------------------------------------------------------------------------PE------------------------------------D--------------VSA------VQSALVEWYETDHRS-FPWR-----------------E------------------------------T----TDP---------------------YR------------------ILVSEVMSQQTQLSRVEAAYHDFLAEWPDVDALAAAAQSDVVGFWSSHSLGYNNRATYLHEAARQVRDEYGGSFPESPDELQE-LMGVGPYTANAVASFAFNNGDAVVDTNVKRVLHRVF-DVPD-D------DSAFEEAANDLM-----------PAGESRVWNNAIMELGGVACGKT--PECDEASCPLR--------------EWCHAY---------------------------------------------R---------TGDFT------------------------APDVPTQ--PSFEGS--RRQMR--------------------------------G------RV--V------------KLLGEHEELP-----L-----------------------------------------------------------------------------------------------------------DTLG------H---------RV-RV--DY----------------------------------------------------------TP--------------DGEY-------------G------------------REW--------LRG----LLS----------------------------------------------------------------------------------------D----------------------L---------------AD--DG----L-VDI-----EDETE-----------DA---------TV-------R----------L---RS---------------------------------------------------------------------------------
>WP_089385675.1 A/G-specific adenine glycosylase [Halorubrum vacuolatum]
----------------------------------------------------------------------------------------------------------------MTEPDPTTSIAAGDAPALPANP----------------------------------------------------------------------------DS---------------------------------------------------LDA------VRAALIDWYEADHRD-FPWR-----------------R------------------------------T----EDP---------------------YE------------------ILVSEVMSQQTQLDRVVPAWEAFLERWPTAADLAAADRSDVVAFWSSHSLGYNNRAKYLHEAATQVETEFDGAFPTDPEGLQE-LMGVGPYTANAVASFAFNAGDAVVDTNVKRVLYRAF-GVPD-D------DEAFERVASLVM-----------PDGESRVWNNAIMELGGVACGTR--PRCDEAGCPWR--------------EWCHAY---------------------------------------------E---------TGDFT------------------------APDVPTQ--PSFEGS--RRQFR--------------------------------G------RI--V------------RTLGEYDELS-----L-----------------------------------------------------------------------------------------------------------DELG------P---------RV-RV--DY----------------------------------------------------------SP--------------DGQH-------------G------------------REW--------LRD----LLT----------------------------------------------------------------------------------------D----------------------L---------------DD--DG----L-VAV-----EKRDD-----------RT---------FA-------R--------------LR---------------------------------------------------------------------------------
>WP_008001001.1 A/G-specific adenine glycosylase [Halorubrum aidingense]
------------------------------------------------------------------------------------------------MTDPDAGSTSGPSADGDATAATDGDATTSVTGGDAPEL----------------------------------------------------------------------------PA------------------------------------D--------------LDA------VRDALVGWYEADHRD-FPWR-----------------R------------------------------T----ADP---------------------YE------------------ILVSEVMSQQTQLDRVVPAWEDFLDEWPTAAALAAADRGDVVAFWSGHSLGYNNRAKYLHEAAGQVETEYDGAFPESPAELQA-LMGVGPYTANAVASFAFNNGDAVVDTNVKRVLHRAF-AVPD-D------DSAFERVASRVM-----------PDGESRVWNNAIMELGGVACGTT--PRCDEEGCPWR--------------EWCHAY---------------------------------------------R---------TGDFT------------------------APDVPTQ--PSFEGS--RRQFR--------------------------------G------RV--V------------RVLGEYDALP-----L-----------------------------------------------------------------------------------------------------------DDLG------P---------RI-RV--DY----------------------------------------------------------AP--------------DGEH-------------G------------------REW--------LRG----LVD----------------------------------------------------------------------------------------D----------------------L---------------AE--DG----L-VAVDGDAAEHDGP----------------------VV-------S----------L---RR---------------------------------------------------------------------------------
>WP_144797731.1 A/G-specific adenine glycosylase [Halorubrum depositum]
-------------------------------------------------------------------------------------------------------------MTDSDAIAGEGGGTEGLAEGDAPEL----------------------------------------------------------------------------PA------------------------------------D--------------LGA------VREALVEWYEADHRD-FPWR-----------------R------------------------------T----EDP---------------------YE------------------VLVSEVMSQQTQLDRVVPAWEDFLDEWPTTADLAAADRGDVVSFWSDHSLGYNNRAKYLHEAAGQVEDDYGGEFPESPDELQE-LMGVGPYTANAVASFAFNNGDAVVDTNVKRVLHRAF-AVPD-D------DAAFARVASLVM-----------PDGESRVWNNAIMELGGVACGTT--PRCDEAGCPWR--------------GRCHAY---------------------------------------------E---------TGDFT------------------------APDVPEQ--PSFEGS--RRQFR--------------------------------G------RV--V------------RTLGEYDELP-----L-----------------------------------------------------------------------------------------------------------DELG------P---------RV-RV--DY----------------------------------------------------------AP--------------DGEH-------------G------------------REW--------LRG----LVD----------------------------------------------------------------------------------------D----------------------L---------------DD--DG----L-VDV-----DEGAD-----------GP---------VV-------C----------L---RD---------------------------------------------------------------------------------
>WP_004046865.1 A/G-specific adenine glycosylase [Halorubrum saccharovorum]
-----------------------------------------------------------------------------------------------------------------MTDSDASGATAGVDDGDAPAL----------------------------------------------------------------------------PD------------------------------------D--------------LGA------VREALVDWYEADHRA-FPWR-----------------R------------------------------T----EDP---------------------YE------------------ILVSEVMSQQTQLDRVVPAWEDFVEEWPTTAALADADRGDVVAFWSDHSLGYNNRAKYLHEAAGQVEDDYDGAFPETPAELRE-LMGVGPYTANAVASFAFNNGDAVVDTNVKRVLHRAF-AVPD-D------DDAFARVASRVM-----------PDGGSRVWNNAIMELGGVACGTT--PRCDEVGCPWR--------------RWCHAY---------------------------------------------E---------TGDFT------------------------APDVPEQ--PSFEGS--RRQFR--------------------------------G------RI--V------------RLLGERDEME-----L-----------------------------------------------------------------------------------------------------------DALG------H---------RI-RV--DY----------------------------------------------------------AP--------------GGEH-------------G------------------REW--------LRD----LLS----------------------------------------------------------------------------------------D----------------------L---------------SD--DG----L-VRI-----EEGSD-----------RT---------VA-------R--------------LR---------------------------------------------------------------------------------
>WP_099256216.1 A/G-specific adenine glycosylase [Halorubrum persicum]
-----------------------------------------------------------------------------------------------------------------MTDSDATAATVAVDDGDAPAL----------------------------------------------------------------------------PT------------------------------------D--------------LGA------VREALIDWYEADHRE-FPWR-----------------R------------------------------T----EDP---------------------YE------------------ILVSEVMSQQTQLDRVVPAWEDFIEEWPTTAALAAADRGDVVAFWSDHSLGYNNRAKYLHEAAGQIEGEYDGTFPETPEALQE-LMGVGPYTANAVASFAFNNGDAVVDTNVKRVLHRAF-AVPD-D------DDAFARVASHVL-----------PDGGSRVWNNAIMELGGVACGTT--PRCDEAGCPWR--------------GWCHAY---------------------------------------------E---------TGDFT---------AP---------------DVPEQ--PSFEGS--RRQFR--------------------------------G------RV--I------------RVLGEYDELA-----L-----------------------------------------------------------------------------------------------------------DELG------P---------RV-RV--DY--S-------------------------------------------------------------P---------GGEY-------------G------------------REW--------LRG----LIA----------------------------------------------------------------------------------------D----------------------L---------------AD--DG----L-VAV--------------E-------E------------------EGGGIA-V---R---LR----S----------------------------------------------------------------------------
>WP_015910705.1 A/G-specific adenine glycosylase [Halorubrum lacusprofundi]
-----------------------------------------------------------------------------------------------------------------MTDSDATAVAGAGVDGDAPEL----------------------------------------------------------------------------PA------------------------------------D--------------LDA------VRDALVDWYEADHRE-FPWR-----------------R------------------------------T----EDP---------------------YE------------------ILVSEVMSQQTQLDRVVPAWEDFVEEWPTTEELAEADRGGVVAFWSDHSLGYNNRAKYLHEAAGQVEGEYGGTFPETPEELQE-LMGVGPYTANAVASFAFDNGDAVVDTNVKRVLHRAF-AVPD-D------DAAFAQVASDVM-----------PDGESRIWNNAIMELGGVACGTT--PRCDEAGCPWR--------------RWCHAY---------------------------------------------E---------TGDFT------------------------APDVPEQ--PSFEGS--RRQFR--------------------------------G------RI--V------------RLLGEYDELA-----L-----------------------------------------------------------------------------------------------------------DDLG------P---------RV-RV--DY----------------------------------------------------------SP--------------DGEH-------------G------------------REW--------LRG----LVD----------------------------------------------------------------------------------------D----------------------L---------------AD--DG----L-VAI-----EERAG-------ADEGRSADDGASEVVVS------------------L---RR---------------------------------------------------------------------------------
>WP_095637411.1 A/G-specific adenine glycosylase [Halorubrum salipaludis]
---------------------------------------------------------------------------------------------------------------MTDSDATAEGGPEGLAEGDAPAL----------------------------------------------------------------------------PA------------------------------------D--------------LDA------VREALVDWYEADHRE-FPWR-----------------R------------------------------T----EDP---------------------YE------------------ILVSEVMSQQTQLDRVVPAWEDFLEEWPTTAALAATDRGDVVAFWSDHSLGYNNRAKYLHEAAGQVEGEYDGTFPETPEELQE-LMGVGPYTANAVASFAFNNGDAVVDTNVKRVLHRAF-AVPD-D------DDAFARVASRVM-----------PDGESRVWNNAIMELGGVACGTT--PRCDEAGCPWR--------------GWCHAY---------------------------------------------E---------TGDFT------------------------APDVPEQ--PSFEGS--RRQFR--------------------------------G------RV--V------------RTLGEYDALA-----L-----------------------------------------------------------------------------------------------------------DELG------P---------RV-RV--DY----------------------------------------------------------AP--------------DGEH-------------G------------------REW--------LRG----LID----------------------------------------------------------------------------------------D----------------------L---------------AD--DG----L-VAV-----EEPAA------GDDSGET---------VV-------S----------L---RR---------------------------------------------------------------------------------
>WP_008847909.1 A/G-specific adenine glycosylase [Halorubrum kocurii]
----------------------------------------------------------------------------------------------------MTDPDAAGVGVGDDVSLRTDGGTEGLADGDAPGL----------------------------------------------------------------------------PA------------------------------------D--------------LDA------VREALVDWYEADHRE-FPWR-----------------R------------------------------T----EDP---------------------YE------------------ILVSEVMSQQTQLDRVVPAWEEFVEEWPTTGDLADADRGDVVAFWSDHSLGYNNRAKYLHEAAGQVEDDYDGEFPESPAELQE-LMGVGPYTANAVASFAFDNGDAVVDTNVKRVLHRAF-AVPD-D------DAAFARVASRAM-----------PDGESRVWNNAIMELGGVACGTT--PRCDEAGCPWR--------------GWCHAY---------------------------------------------E---------TGDFT------------------------APDVPEQ--PSFEGS--RRQFR--------------------------------G------RV--V------------RVLGEYDELA-----L-----------------------------------------------------------------------------------------------------------DDLG------P---------RV-RV--DY----------------------------------------------------------AP--------------DGEH-------------G------------------REW--------LRG----LIA--------------------------------------------------------------DLADDGLVTVEER-------------P--------------------------------------AD--KE----LPADE-----ERPVD-------E---ERPADGGASEVVV-------S----------L---RR---------------------------------------------------------------------------------
>WP_008007631.1 A/G-specific adenine glycosylase [Halorubrum lipolyticum]
-----------------------------------------------------------------------------------------------------------------MTDPDATAAAGGLADGDAPAL----------------------------------------------------------------------------PA------------------------------------D--------------LDA------VREALVDWYEADHRE-FPWR-----------------R------------------------------T----EDP---------------------YE------------------ILVSEVMSQQTQLDRVVPAWEAFLEEWSTTAALADADRGDVVAFWSDHSLGYNNRAKYLHEAAGQIEDDYDGAFPESPAELRE-LMGVGPYTANAVASFAFNNGDAVVDTNVKRVLHRAF-AVPD-D------DSAFARVASRVM-----------PDGESRVWNNAIMELGGVACGTT--PRCDEAGCPWR--------------GWCHAY---------------------------------------------E---------TGDFT---------AP---------------DVPEQ--PSFEGS--RRQFR--------------------------------G------RV--V------------RILGEYDELA-----L-----------------------------------------------------------------------------------------------------------DELG------P---------RV-RV--DY--A-------------------------------------------------------------P---------GGEH-------------G------------------REW--------LRG----LIE----------------------------------------------------------------------------------------D----------------------L---------------AD--DG----L-VAV-----EERSA----------------------VE-------E----------S---AT----GDGSAADGASELVVSLRR-----------------------------------------------------------
>WP_144921876.1 A/G-specific adenine glycosylase [Halorubrum salsamenti]
------------------------------------------------------------------------------------------------------------------MTDSDATAAEPLDDGDAPAL----------------------------------------------------------------------------PA------------------------------------D--------------LGA------VREALVDWYEADHRE-FPWR-----------------R------------------------------T----EDP---------------------YE------------------ILVSEVMSQQTQLDRVVPAWEDFVEEWPTTASLADADRGDVVAFWSDHSLGYNNRAKYLHEAAGQIEDDYDGEFPESPEELQE-LMGVGPYTANAVASFAFGNGDAVVDTNVKRVIHRAF-AVPD-D------DDAFARVASHVM-----------PDGESRVWNNAIMELGGVACGTT--PRCDEAGCPWR--------------GWCHAY---------------------------------------------E---------TGDFT---------AP---------------DVPEQ--PSFEGS--RRQFR--------------------------------G------RV--V------------RTLGEYDELA-----L-----------------------------------------------------------------------------------------------------------DDLG------P---------RV-RV--DY--A-------------------------------------------------------------P---------DGEH-------------G------------------REW--------LRG----LIE----------------------------------------------------------------------------------------D----------------------L---------------AD--DG----L-VAI-----------------E---GR---------AA-------D----------E---VR----EDGEEGAADEGASEIVVSLRR--------------------------------------------------------
>WP_050026659.1 A/G-specific adenine glycosylase [Halorubrum saccharovorum]
-----------------------------------------------------------------------------------------------------------------MTDSDAAAAADPLDDGDAPEL----------------------------------------------------------------------------PA------------------------------------D--------------LDA------VREALVDWYEADHRE-FPWR-----------------R------------------------------T----EDP---------------------YE------------------ILVSEVMSQQTQLDRVVPAWEDFVEKWPTTAALADADRGDVVAFWSDHSLGYNNRAKYLHEAAGQVEDDYDGAFPETPEELQE-LMGVGPYTANAVASFAFNNGDAVVDTNVKRVLHRAF-AVPD-D------DAAFARVASHVM-----------PDGESRVWNNAIMELGGVACGTT--PRCDEAGCPWR--------------GWCHAY---------------------------------------------E---------TGDFT------------------------APDVPEQ--PSFEGS--RRQFR--------------------------------G------RV--V------------RVLGEYDELA-----L-----------------------------------------------------------------------------------------------------------DDLG------P---------RV-RV--DY----------------------------------------------------------AP--------------DGEH-------------G------------------REW--------LRG----LID----------------------------------------------------------------------------------------D----------------------L---------------AD--DG----L-VAV-----EERSG-----------QT---------VA-------R--------------LR---------------------------------------------------------------------------------
>WP_209485478.1 A/G-specific adenine glycosylase [Halorubrum alkaliphilum]
--------------------------------------------------------------------------------------------------------------------------MADVDADDSPAL----------------------------------------------------------------------------PA------------------------------------D--------------PDP------VREALIEWYETDHRE-FPWR-----------------R------------------------------T----EDP---------------------YE------------------ILVSEVMSQQTQLGRVVPAWEDFLDRWPAVTDLAAADRGDVVAFWSDHSLGYNNRAKYLHEAATQVETEYDGEFPRTPDELSE-LMGVGPYTANAVASFAFNAGDAVVDTNVKRVLHRAFAEIHN------ADDPDYETVANALM-----------PAGESRIWNNAIMELGGVACGKK--PRCDEAGCPWR--------------EWCHAY---------------------------------------------Q---------TGDFT------------------------APDVPTQ--PSFEGS--RRQFR--------------------------------G------RI--V------------RALSNHDELT-----L-----------------------------------------------------------------------------------------------------------DELG------P---------KI-RV--DY----------------------------------------------------------SP--------------DGEN-------------G------------------REW--------LEG----LLT----------------------------------------------------------------------------------------D----------------------L---------------AD--DG----L-LDV-----EESDD-----------RT---------VA-------K----------L---SE---------------------------------------------------------------------------------
>WP_152120631.1 A/G-specific adenine glycosylase [Halosegnis rubeus]
-------------------------------------------------------------------------------------------------------------------------------MTESGPL----------------------------------------------------------------------------PE------------------------------------D--------------VSA------VQSSLIEWYETDHRS-FPWR-----------------E------------------------------T----ADP---------------------YR------------------ILVSEVMSQQTQLSRVEEAYHDFLDEWPDVAALAGAAQSDVVGFWSSHSLGYNNRATYLHEAAQQVRDAYDGSFPESPGELQE-LMGVGPYTANAVASFAFNNGDAVVDTNVKRVLHRAFAEIHNVD------DPDYETVANALM-----------PAGESRIWNNAIMELGGVACQKQ--PRCDEEGCPWR--------------EWCHAY---------------------------------------------Q---------TGDFT------------------------APDVPTQ--PSFEGS--RRQFR--------------------------------G------RI--I------------RLLGEHDEMD-----L-----------------------------------------------------------------------------------------------------------DTLG------H---------RI-RV--DY----------------------------------------------------------TP--------------DGEH-------------G------------------RKW--------LQG----LLS----------------------------------------------------------------------------------------D----------------------L---------------SD--DG----L-VQV-----EEGDD-------Q--------------IT-------A----------R---LQ---------------------------------------------------------------------------------
>WP_123537482.1 A/G-specific adenine glycosylase [Halosimplex salinum]
---------------------------------------------------------------------------------------------------------------------MSEADGSGGSEPDEEYL----------------------------------------------------------------------------PE------------------------------------D--------------VEA------VRGALVEWYEADHRD-FPWR-----------------R------------------------------T----TDP---------------------YE------------------ILVSEVMSQQTQLSRVVTAWESFLERWPTTADLAAAERGDVVGFWSDHSLGYNNRAKYLHEAAGQVEDEYGGEFPRDPDELSE-LMGVGPYTANAVASFAFDNGNAVVDTNVKRVLYRAF-DVPD-D------DDTFERVASELM-----------PDGESRVWNNAIMELGGVACEKT--PSCDAAACPWR--------------EWCHAY---------------------------------------------D---------TGDFT------------------------APDVPTQ--PSFEGS--RRQFR--------------------------------G------RV--V------------NVLGEYDELA-----L-----------------------------------------------------------------------------------------------------------DELG------P---------RV-RV--DY----------------------------------------------------------AP--------------DGEY-------------G------------------REW--------LLG----LVS----------------------------------------------------------------------------------------D----------------------L---------------SD--DG----L-VEV-----DDRDG-----------ER---------VA-------R----------L---RR---------------------------------------------------------------------------------
>WP_179919490.1 A/G-specific adenine glycosylase [Halosimplex pelagicum]
----------------------------------------------------------------------------------------------------------------MSDADAEADGETGADAPADAFL----------------------------------------------------------------------------PE------------------------------------D--------------AHA------VRDALVAWYEADHRE-FPWR-----------------R------------------------------T----DDP---------------------YE------------------ILVSEVMSQQTQLSRVVTAWEAFLERWPTTADLAAADRADVVGFWSDHSLGYNNRAKYLHEAAGQVESEYGGEFPESPDELSE-LMGVGPYTANAVASFAFNNGDAVVDTNVKRVLYRAF-DVPD-D------DAAFERVAAELM-----------PEGESRVWNNAIMELGGVACEKS--PACDEAGCPWR--------------EWCHAY---------------------------------------------Q---------TGDFT------------------------APDVPTQ--PDFEGS--RRQFR--------------------------------G------RI--V------------RLLGEHDEMD-----L-----------------------------------------------------------------------------------------------------------DTLG------H---------RI-RV--DY----------------------------------------------------------TP--------------DGEH-------------G------------------REW--------LRG----LLS----------------------------------------------------------------------------------------D----------------------L---------------AD--DG----L-VQV------EEGD-----------DQ---------IT-------A----------R---LQ---------------------------------------------------------------------------------
>WP_179909292.1 A/G-specific adenine glycosylase [Halosimplex rubrum]
-------------------------------------------------------------------------------------------------------------------------MSDADAAAGEQYL----------------------------------------------------------------------------PE------------------------------------D--------------ADA------VRDALVAWYEADHRD-FPWR-----------------R------------------------------T----DDP---------------------YE------------------ILVSEVMSQQTQLSRVVTAWEAFLERWPTTAELAAADRADVVGFWSDHSLGYNNRAKYLHEAAGQVEDDYGGEFPDSPDELSE-LMGVGPYTANAVASFAFDNGNAVVDTNVKRVLYRAF-DVPD-D------DAAFERVAAELM-----------PEGESRVWNNAIMELGGVACEKS--PACDGAECPWR--------------EWCHAY---------------------------------------------G---------TGDFT------------------------APDVPTQ--PDFEGS--RRQMR--------------------------------G------RV--V------------NVLGEHGELE-----L-----------------------------------------------------------------------------------------------------------DRLG------P---------RV-RV--DY----------------------------------------------------------AP--------------DGEY-------------G------------------REW--------LAG----LLS----------------------------------------------------------------------------------------D----------------------L---------------DD--DG----L-VAF-----DREAG----------------------VA-------S----------L---AR---------------------------------------------------------------------------------
>WP_226929184.1 A/G-specific adenine glycosylase [Halorubrum halophilum]
-----------------------------------------------------------------------------------------------------------------------------MEDGDAPDL----------------------------------------------------------------------------PA------------------------------------D--------------RDA------VREALTAWYAADHRD-FPWR-----------------R------------------------------T----DDP---------------------YE------------------ILISEVMSQQTQLDRVVPAWEAFVEEWPTTADLAAADRGDVVAFWSAHSLGYNNRAKYLHEAAGQIEAEYDGAFPDAPDELEA-LMGVGPYTANAVASFAFNNGDAVVDTNVKRVLYRAF-DVPD-D------DDAFERVASAIL-----------PDGESRIWNNAIMELGGVACGKK--PRCDEAGCPWR--------------EWCHAY---------------------------------------------Q---------TGDFT------------------------APDVPTQ--PSFEGS--RRQFR--------------------------------G------RI--V------------RLLGEHDAME-----L-----------------------------------------------------------------------------------------------------------DALG------H---------RI-RV--DY----------------------------------------------------------AP--------------DGEH-------------G------------------REW--------LRG----LLS----------------------------------------------------------------------------------------D----------------------L---------------AD--DG----L-VQT-----EEANG-----------EL---------TA-------R--------------LR---------------------------------------------------------------------------------
>WP_112078062.1 A/G-specific adenine glycosylase [Halorubrum sp. 48-1-W]
-------------------------------------------------------------------------------------------------MTGPDEGTTGPDEGGSRRPCPADGDTSTPADGDAPSL----------------------------------------------------------------------------PA------------------------------------D--------------REA------VREALVAWYEEDHRE-FPWR-----------------R------------------------------T----TDP---------------------YE------------------VLVSEVMSQQTQLDRVVPAWEDFLERWPTAAALAAADRSDVVAFWSDHSLGYNNRATYLHEAATQVESEYGGEFPETPDGLRQ-LMGVGPYTANAVASFAFDAGDAVVDTNVKRVLYRAFTEIHN------ADDPDYETVANALM-----------PDGESRIWNNAIMELGGVACGKK--PRCDEAGCPWR--------------EWCHAY---------------------------------------------Q---------TGDFT------------------------APDVPTQ--PSFEGS--RRQFR--------------------------------G------RV--V------------RLLGEHDEMD-----L-----------------------------------------------------------------------------------------------------------DTLG------H---------RI-RV--DY----------------------------------------------------------TP--------------DGEH-------------G------------------REW--------LRG----LLS----------------------------------------------------------------------------------------D----------------------L---------------DD--DG----L-VKI-----EEEDD-----------QT---------TA-------R--------------LQ---------------------------------------------------------------------------------
>WP_122104310.1 A/G-specific adenine glycosylase [Halobellus captivus]
------------------------------------------------------------------------------------------------------------------MTDHDGTSSRGLAADDAPSL----------------------------------------------------------------------------PA------------------------------------D--------------RDA------VRTALVEWYEGDHRE-FPWR-----------------R------------------------------T----TDP---------------------YE------------------ILVSEVMSQQTQLDRVVPAWEDFLERWPTAAALADADRSDVVAFWSDHSLGYNNRAKYLHEAATQVGTEYGGEFPESPEELQE-LMGVGPYTANAVASFAFDAGDAVVDTNVKRVLYRAF-DVPD-D------DAAFERVASHLM-----------PEGGSRTWNNAIMELGGVACGKK--PRCDEAGCPWR--------------EWCHAY---------------------------------------------Q---------TGDFT------------------------APDVPTQ--PSFEGS--RRQFR--------------------------------G------RV--V------------RLLGEHEEIE-----I-----------------------------------------------------------------------------------------------------------DTLG------H---------RI-RV--DY----------------------------------------------------------TP--------------DGEH-------------G------------------REW--------LRG----LLS----------------------------------------------------------------------------------------D----------------------L---------------SD--DG----L-VQI-----ENGDD-----------RI---------TA-------R--------------LR---------------------------------------------------------------------------------
>WP_149784023.1 A/G-specific adenine glycosylase [Halorubrum aquaticum]
------------------------------------------------------------------------------------------------------------------MVESDEGTPPSLADGDAPSL----------------------------------------------------------------------------PT------------------------------------D--------------RES------VRDALVEWYEADHRE-FPWR-----------------R------------------------------T----ADP---------------------YE------------------VLVSEVMSQQTQLDRVVPAWEDFLERWPTAADLAAADRSDVVAFWSDHSLGYNNRAKYLHEAATQVETEYDGTFPETPGELRE-LMGVGPYTANAVASFAFNAGDAVVDTNVKRVLYRAF-DVPD-D------EDAFERVASLLM-----------PDGESRVWNNAIMELGGVACGKQ--PRCDEAGCPWR--------------EWCHAY---------------------------------------------G---------TGDFT------------------------APDVPTQ--PSFEGS--RRQFR--------------------------------G------RI--V------------RLLGEHDEMD-----L-----------------------------------------------------------------------------------------------------------DTLG------H---------RI-RV--DY----------------------------------------------------------TP--------------DGEH-------------G------------------REW--------LRG----LLS----------------------------------------------------------------------------------------D----------------------L---------------AD--DG----L-VRI-----EEGDD-----------RT---------VA------------------L---LR---------------------------------------------------------------------------------
>WP_142985632.1 A/G-specific adenine glycosylase [Halorubrum cibi]
------------------------------------------------------------------------------------------------------------------MTDPDETVVSGLADGDDPSL----------------------------------------------------------------------------PA------------------------------------D--------------PEA------VRDALREWYETDHRE-FPWR-----------------R------------------------------T----TDP---------------------YE------------------ILVSEVMSQQTQLDRVVPAWEDFLERWPTAADLAAADQSDVVAFWSDHSLGYNNRATYLHEAATQVETEYGGAFPDSPDELRE-LMGVGPYTANAVASFAFNNGDAVVDTNVKRVLHRAF-DVPD-D------DDAFERVASHVM-----------PAGESRIWNNAIMELGGVACGKK--PRCDEAGCPWR--------------EWCHAY---------------------------------------------Q---------TGDFT------------------------APDVPTQ--PSFEGS--RRQFR--------------------------------G------RI--V------------RLLGEHDEMD-----L-----------------------------------------------------------------------------------------------------------DALG------H---------RI-RV--DY----------------------------------------------------------TP--------------DGEH-------------G------------------REW--------LRG----LLS----------------------------------------------------------------------------------------D----------------------L---------------AD--DG----L-VRI-----EERDD-----------QI---------TA-------R--------------LR---------------------------------------------------------------------------------
>WP_094530038.1 A/G-specific adenine glycosylase [Halorubrum halodurans]
------------------------------------------------------------------------------------------------------------------MTDADDVAGSGLADGDAPSL----------------------------------------------------------------------------PA------------------------------------D--------------LEA------VRDALREWYEADHRE-FPWR-----------------R------------------------------T----TDP---------------------YA------------------ILVSEVMSQQTQLDRVVPAWEDFLERWPTAADLAAADRSDVVAFWSDHSLGYNNRATYLHEAATQVETEYGGAFPDSPEELQE-LMGVGPYTANAVASFAFNDGDAVVDTNVKRVLHRAF-DVPD-D------DGAFERVASRLM-----------PDGDSRLWNNAIMELGGVACGQK--PRCDEAGCPWR--------------EWCHAY---------------------------------------------R---------TGDFT------------------------APDVPTQ--PSFEGS--RRQFR--------------------------------G------RI--V------------RLLGEHDEMA-----L-----------------------------------------------------------------------------------------------------------DALG------H---------RI-RV--DY----------------------------------------------------------TP--------------DGEH-------------G------------------REW--------LRG----LLS----------------------------------------------------------------------------------------D----------------------L---------------AE--DG----L-VDV-----EGSGE-----------ET---------IA-------R----------L---RG---------------------------------------------------------------------------------
>WP_066411267.1 A/G-specific adenine glycosylase [Halorubrum aethiopicum]
------------------------------------------------------------------------------------------------------------------MTDADDVAGSGLADGDAPSL----------------------------------------------------------------------------PA------------------------------------D--------------REA------VRDALREWYEADHRE-FPWR-----------------R------------------------------T----ADP---------------------YE------------------ILVSEVMSQQTQLDRVVPAWEDFLERWPTAADLAAADRSDVVAFWSDHSLGYNNRATYLHEAATQVETEYGGAFPDSPEELRE-LMGVGPYTANAVASFAFNNGDAVVDTNVKRVLHRAF-DVPD-D------DDAFERVASGLM-----------PDGDSRLWNNAIMELGGVACGQT--PRCDEAGCPWR--------------EWCHAY---------------------------------------------R---------TGDFT------------------------APDVPTQ--PSFEGS--RRQFR--------------------------------G------RV--V------------RLLGEHDEMD-----L-----------------------------------------------------------------------------------------------------------DALG------H---------RI-RV--DY----------------------------------------------------------TP--------------DGEH-------------G------------------REW--------LRG----LLS----------------------------------------------------------------------------------------D----------------------L---------------AD--DG----L-VRI-----EERDD-----------LT---------VA-------R--------------LR---------------------------------------------------------------------------------
>WP_228546410.1 A/G-specific adenine glycosylase [Halegenticoccus tardaugens]
------------------------------------------------------------------------------------------------------------------------------MTDSATAL----------------------------------------------------------------------------GS----------------------------------DAD--------------VEA------VREALVEWYEADHRD-FPWR-----------------R------------------------------T----DDP---------------------YA------------------ILVSEVMSQQTQLERVVEAWAAFLDRWPTVEALAEADRSDVVGFWTGHSLGYNNRAKYLHEAAKQVVEEHGGSFPRTPEGLQE-LMGVGPYTANAVASFAFNGGNAVVDTNVKRVLHRAFAEIHT------ADDPDYETVANALM-----------PPGESRIWNNAIMELGGVACGKT--PRCDEAGCPWR--------------EWCYAY---------------------------------------------Q---------TGDFT------------------------APDVPTQ--PSFEGS--RRQFR--------------------------------G------RV--V------------RLLGEHDEMD-----L-----------------------------------------------------------------------------------------------------------DTLG------H---------RI-RV--DY----------------------------------------------------------TP--------------NGEH-------------G------------------REW--------LRD----LLS----------------------------------------------------------------------------------------D----------------------L---------------SG--DG----L-VQI-----EEGND-----------QT---------TA-------R--------------LR---------------------------------------------------------------------------------
>WP_101297889.1 A/G-specific adenine glycosylase [Halegenticoccus soli]
------------------------------------------------------------------------------------------------------------------------------MTESAPAL----------------------------------------------------------------------------AA----------------------------------DAD--------------LDA------IREALIEWYEADHRE-FPWR-----------------R------------------------------T----DDP---------------------YA------------------ILVSEVMSQQTQLDRVVEAWEAFLDRWPTVEALAAADRGDVVAFWTGHSLGYNNRAKYLHEAAKQVVEKYDGSFPRTPEELQE-LMGVGPYTANAVASFAFNEGDAVVDTNVKRVLHRAF-DVPD-D------DAAFEAAARDLM-----------PGGRSRVWNNAIMELGGVACGKT--PRCDEEGCPWR--------------RWCNAY---------------------------------------------E---------TGDFT------------------------APDVPTQ--PSFDGS--RRQFR--------------------------------G------RV--V------------RLLGEHDEMD-----L-----------------------------------------------------------------------------------------------------------DTLG------H---------RI-RV--DY----------------------------------------------------------TP--------------NGEH-------------G------------------REW--------LRD----LLS----------------------------------------------------------------------------------------D----------------------L---------------SD--DG----L-VQI-----EEGND-----------QT---------TA-------R--------------LR---------------------------------------------------------------------------------
>WP_089881352.1 A/G-specific adenine glycosylase [Halogeometricum limi]
---------------------------------------------------------------------------------------------------------------------MTDGHASSLDDGDAPAL----------------------------------------------------------------------------PE------------------------------------D--------------LDA------VRDALVSWYEADHRD-FPWR-----------------R------------------------------T----EDP---------------------YE------------------ILVSEVMSQQTQLGRVVKAWEDFLDEWPTTADLAAADRSDVVAFWSSHSLGYNNRAKYLHEAARQVREEYDGEFPQTPDELSE-LMGVGPYTANAVASFAFNNGDAVVDTNVKRVLHRAF------DEIHNADDPDYETLANALM-----------PPGESRMWNNAIMELGGVACQKT--PKCDEEGCPWR--------------KWCYAY---------------------------------------------E---------TGDFT------------------------APDVPTQ--PEFEGS--RRQFR--------------------------------G------RI--V------------RVLSEYDELS-----L-----------------------------------------------------------------------------------------------------------DELG------P---------KI-RV--DY----------------------------------------------------------NP--------------EGNH-------------G------------------REW--------LRE----LLS----------------------------------------------------------------------------------------D----------------------L---------------SD--DG----L-IHM-----KNCDG-----------TT---------IA-------Q----------L---RR---------------------------------------------------------------------------------
>WP_128904537.1 A/G-specific adenine glycosylase [Halorubrum amylolyticum]
-----------------------------------------------------------------------------------------------------------------MTDSDAAAATRDLNDGDAPEL----------------------------------------------------------------------------PA------------------------------------D--------------LDA------VREALVDWYEADHRE-FPWR-----------------R------------------------------T----EDP---------------------YE------------------ILVSEVMSQQTQLDRVVPAWEDFVEEWPTTGALAEADRGDVVAFWSDHSLGYNNRAKYLHEAAGQVEDDYDGTFPESPAELQE-LMGVGPYTANAVASFAFDNGDAVVDTNVKRVLHRAFAEIHN------ADDPDYETVSNALM-----------PAGKSRIWNNAIMELGGVACGKK--PRCDEASCPWR--------------EWCHAY---------------------------------------------Q---------TGDFT------------------------APDVPTQ--PSFEGS--RRQFR--------------------------------G------RI--V------------RLLGEHDEME-----L-----------------------------------------------------------------------------------------------------------DTLG------H---------RI-RV--DY----------------------------------------------------------TP--------------DGEH-------------G------------------REW--------LQG----LLS----------------------------------------------------------------------------------------D----------------------L---------------AD--DG----L-VQI-----EERNE-----------QT---------TA-------R--------------LQ---------------------------------------------------------------------------------
>WP_163486637.1 A/G-specific adenine glycosylase [Halogeometricum borinquense]
---------------------------------------------------------------------------------------------------------------------MTDGHASSLETGDAPAL----------------------------------------------------------------------------PE------------------------------------D--------------VDD------VRDALISWYEADHRD-FPWR-----------------R------------------------------T----DDP---------------------YE------------------ILVSEVMSQQTQLGRVVEAWEDFLDEWPTAADLAAADRSDVVSFWSGHSLGYNNRAKYLHEAARQVIEEYDGEFPRSPDELSE-LMGVGPYTANAVASFAFNNGDAVVDTNVKRVLHRAFAEIHN------ADDPAYEDVANALM-----------PPGESRIWNNAIMELGGVACQKT--PKCDEEGCPWR--------------EWCYAY---------------------------------------------Q---------SGDFT------------------------APDVPTQ--PEFEGS--RRQFR--------------------------------G------RI--V------------RVLGKHGELH-----L-----------------------------------------------------------------------------------------------------------DELG------P---------RI-RV--DY----------------------------------------------------------TP--------------DGEH-------------G------------------QEW--------LRG----LLR----------------------------------------------------------------------------------------D----------------------L---------------SD--DG----L-VDI-----DDENG-----------QT---------VA-------S----------L---QQ---------------------------------------------------------------------------------
>WP_129784432.1 A/G-specific adenine glycosylase [Halogeometricum borinquense]
---------------------------------------------------------------------------------------------------------------------MTDGHASSLETGDATAL----------------------------------------------------------------------------PE------------------------------------D--------------VDD------VRDALVSWYEADHRD-FPWR-----------------R------------------------------T----DDP---------------------YE------------------ILVSEVMSQQTQLGRVVEAWEDFLDEWPTAADLAAADRSDVVSFWSGHSLGYNNRAKYLHEAARQVIEEYDGEFPRSPDELSE-LMGVGPYTANAVASFAFNNGDAVVDTNVKRVLHRAFAEIHN------ADDPDYETVANTLM-----------PTGESRIWNNAIMELGGVACGKK--PRCDEASCPWR--------------EWCHAY---------------------------------------------Q---------TGDFT------------------------APDVPTQ--PSFEGS--RRQFR--------------------------------G------RI--V------------RLLGEHDEMD-----L-----------------------------------------------------------------------------------------------------------DTLG------H---------RI-RV--DY----------------------------------------------------------TP--------------DGEH-------------G------------------REW--------LRG----LLS----------------------------------------------------------------------------------------D----------------------L---------------AD--DG----L-VQI-----EEGND-----------QT---------IA-------R--------------LQ---------------------------------------------------------------------------------
>WP_006054224.1 A/G-specific adenine glycosylase [Halogeometricum borinquense]
---------------------------------------------------------------------------------------------------------------------MTDGHASSLETGDATAL----------------------------------------------------------------------------PE------------------------------------D--------------VDD------VRDALVSWYEADHRD-FPWR-----------------R------------------------------T----DDP---------------------YE------------------ILVSEVMSQQTQLGRVVEAWEDFLDEWPTAADLAAADRSDVVSFWSGHSLGYNNRAKYLHEATRQVIEEYDGEFPRSPDELSE-LMGVGPYTANAVASFAFNNGDAVVDTNVKRVLHRAFAEIHN------ADDPDYETVANTLM-----------PPGESRIWNNAIMELGGVACGKK--PRCDEASCPWR--------------EWCHAY---------------------------------------------Q---------TGDFT------------------------APDVPTQ--PSFEGS--RRQFR--------------------------------G------RV--V------------RLLGEHDEMD-----L-----------------------------------------------------------------------------------------------------------DTLG------H---------RI-RV--DY----------------------------------------------------------TP--------------DGEH-------------G------------------REW--------LRG----LLS----------------------------------------------------------------------------------------D----------------------L---------------AD--DG----L-VQI-----EEGND-----------QT---------IA-------R--------------LQ---------------------------------------------------------------------------------
>WP_166627350.1 A/G-specific adenine glycosylase [Methanimicrococcus blatticola]
--------------------------------------------------------------------------------------------------------------------------MKTPSIEKNESA-----------------------E----------------------------------------------------YA------------------------------------K--------------RAA------LSSALLDWYDRNGRD-LPWR-----------------VRGA---------------------------H----PNP---------------------YM------------------VWIAEIMLQQTTVKTVIPYFYRFMDKFPDIQSLANADIEDVLLMWQG--LGYYTRARKLHECAKYLTDNCGGRFPETYSELLK-LPGIGPYTAASISSLAFDKREAVVDGNVIRVISRLY-GIQE---STAVSLPDIQKKAQELM-----------SEKRAADYTSAIMDLGATVCTPKN-PICGD--CPFG--------------TDCVAR---------------------------------------------A---------LGLID--------------------------EIPKI--EKLQKI---NKSGKLFWI---------------E--N-EN-----G------AI--FIQKRSEK-----GLLHGLTEFPWEAAEG---------------------------------------------SS-------DQI--------------------------------------------------HKIP-----FP---------FQ-KT--DW------------------------------------------------VDA----------------------------------------G---------KSVKHVFTHINLTLEI----YKT----QIS--------------------------------------------------------------------LEAMTDQ---E---FMSFVKN-----------------GQF--V---------------LK--DN----F-KDY-----PFSTL-------M---KK---------VI-------K----------A---ME---PDDSPNQSQNKQKNQPKKTSGSKRSQKSVSVVVKTLSQFD--------------------------------------
>WP_105983346.1 A/G-specific adenine glycosylase [Nonlabens agnitus]
------------------------------------------------------------------------------------------------------------------------------------------------------------------------------------------------------------------------------------------------------------------------MN------FSNKLISWYQLHKRD-LPWR-----------------H------------------------------T----SDP---------------------YF------------------IWLSEIILQQTRVNQGLPYYLRFVEAFPSVQDLAAAPQEDVLKLWQG--LGYYSRARNLHTAAVQVVDN-GDTFPNNYKELLK-LKGIGDYTAAAIASFAYNEPVAVVDGNVYRVLSRIF-GIST-PINSTDGIKEFKKLAQELI-----------DPKHPASHNQAIMEFGAMQCVPKN-PDCNI--CPFQ--------------KDCVAF---------------------------------------------Q---------DERIT--------------------------ELPVK--IKKTKVLNLHHHYMVTVT--------------------PS-----G------KT--ILQERPQS-----GIWAGLYEFP-----F--------VE-----------------------------------AK----GALLP---------------------------------------------------SELT------T---------AVDYE--NVYSG---------------------------------------------VRF-------------R---------ESVF-------------N--------QEPIIHKLSHRKIHAYF----WII----HTE----------------------------------------------------------------------SELEN---A--------------------------------I---------------TI--EG----A-RSK-----PLHVL-------M---ER---------FM-------T----------Q---FW----PLKS-------------------------------------------------------------------------
>WP_194851465.1 A/G-specific adenine glycosylase [Nonlabens antarcticus]
------------------------------------------------------------------------------------------------------------------------------------------------------------------------------------------------------------------------------------------------------------------------MN------FSQPLINWYDNHKRS-LPWR-----------------D------------------------------T----SDP---------------------YR------------------IWLSEIILQQTRVSQGLPYYNKFVETFPTVHDLAAAPQEDVLKLWQG--LGYYSRARNLQKAALQIVDN-NGNFPKNFKKLLD-LKGVGEYTAAAIASFAYNEVVAVVDGNVYRVLSRIY-GISL-PINSTEGIKEFKKLANELI-----------DPENPAQYNQAIMEFGALQCVPKN-PVCAI--CPFQ--------------TDCIAL---------------------------------------------N---------QNRIA--------------------------ELPVK--IKKTKVLSLHHHYLVTIT--------------------PS-----G------KT--VLQERPQS-----GIWAGLYEFP-----F--------VE------------------------------------S--------DG------AL------LPR---------------------------------ELTR-----SQ---------EF-LS--VY--G-------------------------------------------------------DV--RFR---------ESGY-------------N--------QQPIIHKLSHRKIHAYF--------------------------------------------------------------------------------------------------------------------------WIVE---------------TE--AEMDHAI-DVAVAKAKPLHVL-------M---DR---------FM-------T----------E---FW---PE----------------------------------------------------------------------------
>WP_136480432.1 A/G-specific adenine glycosylase [Algibacter onchidii]
------------------------------------------------------------------------------------------------------------------------------------------------------------------------------------------------------------------MI------------------------------------------------------------FSKTLIDWYSVNKRF-LPWR-----------------E------------------------------T----KNP---------------------YY------------------IWLSEIILQQTQVKQGLPYYEAFVNEYPTVFDLAKAEESDVLKLWQG--LGYYSRARNLHASAKFVAESLKGKFPNNYKDLLK-LKGVGDYTASAIASICFNEAVAVVDGNVYRVLARFY-GIET-PINSSKGAKEFKNLAQNLI-----------DAKRPEEFNQAIMEFGATHCKPQN-PYCHE--CPFN--------------TRCIAF---------------------------------------------N---------TNRIH--------------------------ELPVK--IKLAKA--KRKHFNFLVF---------------I--S-ED-----R------KT--ILEKRQGK-----GIWQNLYQFP-----L--------IE-----------------------------------TV------------------------------------------------------------KELN-----AN---------SF-QN--TF----------------------------------------------------------EN--YKL-------FTDRSY-------------N---YSLYNEKPIIHKLSHQHLYTKF----WVV----SVD----------------------------------------------------------------------RLPIK---G--------------------------------L---------------YI--DK----L-EHF-----PVPVL-------I---EN---------FL-------K----------T---FN---FQ----------------------------------------------------------------------------
>WP_108373295.1 A/G-specific adenine glycosylase [Flavobacterium magnum]
------------------------------------------------------------------------------------------------------------------------------------------------------------------------------------------------------------------------------------------------------------------------MN------FSKLLIQWYLQHKRD-LPWR-----------------N------------------------------T----QNP---------------------YH------------------IWLSEIMLQQTRVAQGMPYFYAFTEAFPTVFDLAKASEEQVLKLWQG--LGYYSRARNLHQTAQSIAFGMDGKFPANYAGLLK-LKGVGEYTAGAIASFAYNEPVPVVDGNVFRVLARYF-DIDL-DIASADAKKEFRKLALELM-----------PQDEPAIFNQAIMEFGALQCVPKN-PDCGS--CVMN--------------HSCAAL---------------------------------------------Q---------KGKVS--------------------------RLPVK--SKKAQA--KNRFFNYLVA---------------E--D-ER-----Q------DT--LIVKRSGK-----GIWHGLYEFP-----V---------------------------------------------IE--------TD------AE------AQL---------------------------------DAIS-----EQ---------ILAEN--PF--G---------------------------------------------KPIV------SI----S---------EMHA-------------G----------SILHKLTHQHLHIRF----LKV----TIR------------------------------------------------------------GVL-------------------------E-----------------N-G--I---------------DR--DT----L-KTF-----PFPIV-------I---FN---------FI-------D----------N---DF----SE---------------------------------------------------------------------------
>WP_250598987.1 A/G-specific adenine glycosylase [Flavobacterium amniphilum]
------------------------------------------------------------------------------------------------------------------------------------------------------------------------------------------------------------------------------------------------------------------------MN------FSKTLITWYLENKRD-LPWR-----------------N------------------------------T----TNP---------------------YH------------------IWLSEIMLQQTRVAQGLPYFLAFTETFPTVSDLAKAEEEKVLKLWQG--LGYYSRARNLHATAKHIAFNLEGNFPDNYNDLLK-LKGIGEYTAAAIASFSFNEKTPVVDGNVFRVLARYL-GITT-DIASPKAKREFTQLAEELI-----------DAANPALFNQAIMEFGALQCTPKN-PDCNI--CPLN--------------NSCYAL---------------------------------------------S---------QKKVG--------------------------DLPVK--VKKTKT--RDRFLNYLFI---------------T--D-NN-----Q------KS--IANKRTGK-----GIWQNLYEFP-----L---------------------------------------------IE--------TD------NP------ETE---------------------------------TEIK------F---------RI-HK--LY--P-------------------------------------------------------ET--SLV-------TLLDSE------------------------SILHKLSHQNLHIRF----WKI----NLN--------------------------------------------------------------------------H---Q------LDKG----------------------L---------------SH--DD----L-MLL-----PFPIV----------------------LH-------N----------F---IE----NNKY-------------------------------------------------------------------------
>XP_001134477.1 hypothetical protein DDB_G0270764 [Dictyostelium discoideum AX4]
----------------------------------------------------------MRKKIKIEYEEEDNENNNNLSDITEDEDNSDEDYVERKKKPTTKKTNSKVKKNNTTTTTTTTKTSIKVKDESIESI----------------------------------------------------------------------------EL----------------------------------KPCQHSLKLHKFKNKQEIQE------IRESMLGWYEKNKRD-LPWR-----------------K------------------------------H----DNS--------------LDENVIAYR------------------VWVSEIMLQQTRVATVIEYFNKWIEKWPTINDLASTTIEEVNKVWSG--LGYYRRAKNLWLGSKYVVDNFNSKIPSDVKSLLE-INGIGPYTAGAISSIAFNKPVPLVDGNVIRVLSRVR-SIGA-NPKLSSTVKLFWELGNDLV----------ESVENPCNFNQSLMELGATICSVQS-PQCKQ--CPIQ--------------SNCQAY--QQEKQFIKPEPKNSISKFFQPKNNNNTNDIESSSSSTKPIVTLN---------LTDIC---------KICQSFEDSDGPTESVCRYPKK--VLKTKA--RDENVNVFLI----H----------Q--T-KS-----N------LF--LLTQRPDT-----GLLASLFEAP-----S--------IIEELQSKRKIKKDKEDDNSEE---------------EE--------EE------ND------KSEESDDDDDEKNSKKRKKPTTKKTTNKITKEFIEKEILK------K---------LF-KS--ST--D---------------------------------------------ITIK------------S---------VKSI-------------G----------TVLHKFSHINQTLTV----YDC----PCD------------------------------------------------------------FKK-----EPIPNDK---S------KTKN-----------------ICW--L---------------KL--DE----IQSSV-----GVSKQ-------M---LK---------CF-------D----------L---IK---------------------------------------------------------------------------------
>WP_186443157.1 A/G-specific adenine glycosylase [Desulfobotulus alkaliphilus]
---------------------------------------------------------------------------------------------------------------------------------MHFPP-----------------------S----------------------------------------------------EN------------------------------------E--------------IST------FRTTLLQWYQNTKRD-LPWR-----------------R------------------------------T----RDP---------------------YA------------------IWVSEVMLQQTRVDTVIPYYEAFMEKYPDMASLARSEPEALLKSWEG--LGYYKRLQNLKKTALFLTETNDARLPSDFQSLRE-LPGIGDYIAAAVSSIAFHGKEAVVDGNVKRVLARLF-TDPA-PVNISSSHRHFLRHASLLL-----------DPEQPGEANQALMELGAMVCTPAR-PSCDG--CPVS--------------FSCEAL---------------------------------------------H---------TDNTR--------------------------NYPVR--QPKKII--PFYPVACAVI---------------V----NE------------RFDILITKRPET-----GMLPGFWEFP-----G--------GR-----------------------------------CE--------GK------ES------GMD---------------------------------ACI-------R---------EV-FE--ET--G---------------------------------------------LKI-------EK----P---------EKIC------------------------TIRHAYTHFRIEMSL----FIC----RIT------------------------------------------------------------EKE-----RQNLKPI---E---------H-----------------R-W--I---------------PH--GE----L-DTL-----AFPAA-------N---RK---------CM-------P----------A---LS----AWFQAHNASP-------------------------------------------------------------------
>WP_083453332.1 A/G-specific adenine glycosylase [Desulfatitalea tepidiphila]
------------------------------------------------------------------------------------------------------------------------------MAAQVATL-----------------------S----------------------------------------------------PD------------------------------------L--------------CDG------IRRQLGAWYDDLKRD-LPWR-----------------R------------------------------T----GDP---------------------YA------------------VWVSEVMLQQTQVKTVIPYYHRFMTLFPDVQHLARANDMTILKVWEG--LGYYTRARNLHRAAQQIVKVSGGEIPSQWDDLRQ-LPGVGDYIAAAVLSIAHRQPYAVVDGNVKRVLARLL-LMAV-PVNQASGHKAYQAMADQLL-----------DHSNPGRHNQAMMELGAVICTPKT-PSCGQ--CPVH--------------SFCEAR---------------------------------------------R---------TRQTH--------------------------CYPTR--TRRAGV--PHKQLVAGVV---------------L----KN-----G------RF--LLTQRPGE-----GLLAGLWEFP-----G--------GL-----------------------------------LG----VDEDSA--------------------------------------------------AACA------S---------RI-EE--TT--G---------------------------------------------LKV-------RV--------------ERHI-------------A----------AVRHAYTHFKIHMEL----FVC----VWQ--------------------------------------------------------------QGRVRLNGPAAFR---------------------------------W--V---------------SV--AQ----L-ESY-----PLHKA-------V---HK---------AL-------P----------A---LRHHLTRFKVK------------------------------------------------------------------------
>WP_160164549.1 A/G-specific adenine glycosylase [Pedosphaera parvula]
-------------------------------------------------------------------------------------------------------------------MSSKSVRRAKPNVEPKPSQ-----------------------K----------------------------------------------------DL------------------------------------K--------------IHA------LASALLHWFSQSARD-LPWR-----------------R------------------------------T----RDP---------------------YA------------------IWVSEIMLQQTQVKTVIPYWEHWMQNLPTIQSLAEAAPERIHKLWEG--LGYYTRVRNMQQAAQEIMSRHDGSFPSDFDSILA-LKGIGRYTAGAIASIAFNQPKPLLDGNVIRVLTRLF-GIAE-NPRDKITNEQLWSLAEALVVSASNSNNNKSHPSACSHLNQSLMELGALICTPRQ-PQCLI--CPVR--------------QDCIAH---------------------------------------------H---------TGKVE--------------------------SLPNL--GERTAA--TQRKFFAFVI---------------E--H-QH------------RF--LVTQRPAG-----VVNAHLWEFP-----N--------LE-----------------------------------VN--------PD------LP------HPT---------------------------------PATQ-----ID---------PL-RL--TL--H-------------------------------------------------------------S---------PTPL-------------C----------TIKHTITRYRITLQV----FRA----TLA------------------------------------------------------------N-P-----DTQTHLP---T---------------------------Q-W--K---------------TL--AE----L-HQL-----PFPSA-------H---KK---------IL-------K----------K---LG---------------------------------------------------------------------------------
>WP_218113253.1 A/G-specific adenine glycosylase [Atribacter laminatus]
--------------------------------------------------------------------------------------------------------------------------------METSLL---------------------------------------------------------------------------------------------------------------------------------HQQ------ISLPLVNWFDTHQRK-LPWR-----------------E------------------------------E----YSP---------------------YS------------------VWISEIMLQQTQVDRVIPYYLRWMQRFPTLESVSIASYEELLRLWEG--MGYYSRVKFIHKTSKIILNQFGGQFPENLDELLK-LPGIGPYTAGAIMSIAFNQNYPLVDGNVIRILARIF-NIEN-SVEHRETKNFIWKKAEELI-----------LPGRARWLNQALMELGALICTPKS-PVCQG--CPVQ--------------KPCLSF---------------------------------------------H---------LGCTE--------------------------QRPVV--QPSKKA--IPIKVVVGVL---------------Q----KD-----G------LF--FIQQRPAN-----GLMADLWEFP-----G--------GK-----------------------------------IN--------QG------ER------PE----------------------------------DALV------R---------EF-QE--EL--Q---------------------------------------------FNV-------QV----G---------EKII------------------------TLKHGYTNFSVTLHA----YFC----KLV--------------------------------------------------------------P-----ENQSPIL---H------FASD-----------Y-----R-W--I---------------KS--ED----F-RAY-----AFPAA-------N---RR---------LI-------N----------L---LN----KL---------------------------------------------------------------------------
>WP_016483198.1 A/G-specific adenine glycosylase [Chthonomonas calidirosea]
-----------------------------------------------------------------------------------------------------------------------------MKAALNEPV-----------------------T----------------------------------------------------SD------------------------------------L--------------RER------IVTKLLEWYLQNKRD-LPWR------------------------------------------------G----ASA---------------------YG------------------VWVSEIMLQQTQVATVIPYYLRFMERFPTVRALAEASQEEVLRYWAG--LGYYARARNLHQAAKILVERYGGELPTEPGAIES-LPGVGRYTAGAIRSIAFHQPYPLVDANVARVLSRLF-GVSG-NLRSTSTQARLWNLAQQLV-----------PENEPGTFNQALMELGSLVCIPSD-PRCEQ--CPLL--------------ADCVAG---------------------------------------------N---------APDPT--------------------------AWPEA--SSNKRS--LPVVHSSALI---------------C--N-EE-----G------AL--LIVQRPPH-----GLWGGLWEFP-----R--------VV-----------------------------------CS--------AG------ET------PLE---------------------------------GAHR------A---------ALEVA--GW--E---------------------------------------------VTAMEPKTLRAV--QGQ---------VAPI-------------T----------RIKHGVMHYRITLYG----YLM----RPK----------------------------------------------------------------------APVAP---K------EERP-----------------KEW--V---------------TP--EA----L-SRY-----PMPAP-------Q---AQ---------LR-------E----------A---VL----NRLHAPLPNIQPCFVFEETNSPDYAKES-------------------------------------------------
>WP_008292354.1 A/G-specific adenine glycosylase [Methylophaga thiooxydans]
---------------------------------------------------------------------------------------------------------------------------------MSTTF------------------------------------------------------------------------------------------------------------------N-----------------------FADALLNWYDQFGRKDLPWQ-----------------Q------------------------------S----PTP---------------------YH------------------VWLSEIMLQQTQVTTVIDYYLRFTRRFPGIRSLAQAKQDDVLAYWSG--LGYYARARNLHKTAQIVVADFAGEMPKTLEQLIA-LPGIGRSTAGAILTLAYHQPFPILDGNVKRVLTRFD-AISG-WPGNKQVENKLWQRAEQLL-----------PNRRIANYIQAQMDLGATLCTRSK-PDCQN--CPMQ--------------HHCQAF---------------------------------------------A---------LGTPT--------------------------AFPEKKPKKAVPQ--RQTHWLVLKN--------------------DQ-----N------EI--YLEQRPQQ-----GIWGGLWSFP-----E---------------------------------------------ID------------------------------------------------------------KAED-----ID---------VLCRQ--RF--H---------------------------------------------INI-------TQ--------------HQPL-------------P----------HLQHVFSHFKLAIHPHL--LQC----RAE----------------------------------------------------------------------GIADK---D---------N-----------------GNWYKI-------------------ED----S-LTL-----GLPAP-------V---KS---------FL-------Q----------S---FL---------------------------------------------------------------------------------
>WP_101746169.1 A/G-specific adenine glycosylase [Endozoicomonas acroporae]
---------------------------------------------------------------------------------------------------------------------------------MTQKA----------------------------------------------------------------------------PY------------------------------------K--------------DHT------FSQRLLDWFDAHGRKHLPWQ-----------------Q------------------------------N----KTP---------------------YR------------------VWISEIMLQQTQVTTVIPYYQKFMARFPEVTDLAAASEDEVLHFWSG--LGYYSRARNLHKAAKKVVSDFSGAFPHSVEQLME-LPGIGRSTAGAIASISMGIRAPIMDGNVKRVLTRYF-AISG-WPGQTRVANALWEIAEQLT-----------PECRTGDYTQVMMDLGATVCTRSK-PACQV--CPLE--------------ADCIAH---------------------------------------------K---------TGQQR--------------------------LFPES--KPKREK--PEKSVIMLMV---------------V--N-QY-----G------EV--LLEKRPPS-----GIWGGLWSFP-----E---------------------------------------------IS--------AP--------------------------------------------------DQII------E---------QA-LE--KT--G---------------------------------------------LLLT------------D---------FDTW-------------P----------SFRHTFSHYHLDITP----ALS----FVE------------------------------------------------------------YPG-----QTNTVIK---D------HDNY-----------------Y-W--F---------------AL--DQ----S-PEL-----GLAAP-------V---KK---------LL-------Q----------K---VE----NAL--------------------------------------------------------------------------
>Escherichia_coli 
-------------------------------------------------------------------------------------------------------------------------------------M------------------------------------------------------------------------------------------------------------------Q--------------ASQ------FSAQVLDWYDKYGRKTLPWQ-----------------I------------------------------D----KTP---------------------YK------------------VWLSEVMLQQTQVATVIPYFERFMARFPTVTDLANAPLDEVLHLWTG--LGYYARARNLHKAAQQVATLHGGKFPETFEEVAA-LPGVGRSTAGAILSLSLGKHFPILDGNVKRVLARCY-AVSG-WPGKKEVENKLWSLSEQVT-----------PAVGVERFNQAMMDLGAMICTRSK-PKCSL--CPLQ--------------NGCIAA---------------------------------------------A---------NNSWA--------------------------LYPGK--KPKQTL--PERTGYFLLL---------------Q--H-ED------------EV--LLAQRPPS-----GLWGGLYCFP-----Q---------------------------------------------FA--------DE--------------------------------------------------ESLR------Q---------WLAQR--QI--A-------------------------------------------------------------A-------DNLTQL-------------T----------AFRHTFSHFHLDIVP----MWL----PVS--------------------------------------------------------------------SFTGCMD---E------GNAL-------------------W--Y---------------NL--AQ----P-PSV-----GLAAP-------V---ER---------LL-------Q----------Q---LR---TGAPV-------------------------------------------------------------------------
>XP_018649534.1 [Schistosoma mansoni]
-----------------------------------------------------------------------------------------------------------------------------MCSIHSFTS----------------------------------------------------------------------------NQ---------------------------------------------------IEK------LRESLLLWYDRSKRD-LPWR-----------------RMAL---------------------------N----PDP-----------------NLRGYAGMFDHSLDFVFHILYMCSVWVSEVMLQQTQVKTVIDYYDRWMKKWPSVDQLASASLDDVNSLWSG--LGYYSRARLLHKGAQKIVDEFNGIFPQSAEVLKHSIPGVGRYTAGAIASIAFNQCTPVLDGNVIRVLTRLR-QIGS-PVQLPTTMEYLWNLTTKLV-----------DPNRPGDFNQALMELGAVCCTPKN-PDCIK--CPLNKANVNKNDYISTDLEDCRLC---------------------------------------------I---------SSSVY-------------------QKSLGVMNYPVK--LNKREP--RKQNTVILITHTSRK----------ENEALKH------------YY--LLLQRPKT---------GMYSLN----------------------------------------------------------------------------------------------------------------------------------------DT--KF------------------------------------------------------------------------------------------------------SFSSYIPHVI---------LSC----NVL---------------------------------------------------------------------------------------------------------------V-------------------------Y-NSL--------------------------------VY------------------Y--------------------------------------------------------------------------------------
>XP_031504519.1 adenine DNA glycosylase [Nymphaea colorata]
---------------------------------------------------------MTTWAAAQFECLLIDERIASCYCRKKRRSSKTRPPAHPLALSRQAPSYSMEGRERRHRTAKAKPKKEEEEVEEERVL----------------------------------------------------------------------------PD-----------------------------IEDFSVEE--------------VQK------IRASLLRWYDTNQRV-LPWR------------------------------------------------S----SQP--KEKDGANDEKTKEEEEIRAYA------------------VWVSEVMLQQTRVAKVIDYYNRWMQKWPTLYHLANASQEEVNEMWAG--LGYYRRARFLLEGAKSIVEK-GGKFPGTVDTLRR-VKGIGDYTAGAIASIAFNQAVPVVDGNVTRVVCRLK-AISA-NPKDSATEKCLWKLAGQLV-----------DPIRPGDFNQALMELGSTVCTRSS-PACSA--CPIS--------------YQCRAL---------------------------------------------L---------MSKGH---------DTNNKSREKGTNHILVTDYPMK--VAKAKQ--RHNFAAVCVLQIRKESQPNLWKMDSD----QD------------VF--LLKRRPND-----GLLAGLWEFP-----S--------VL-----------------------------------LD-------KHE------TDSRLRRVALN---------------------------------QYLK------R---------LL-GI--DVMKN---------------------------------------------CKV-------IM--------------REDI-------------G----------EYVHIFSHIRLHMSIEWLVLHP----KCG--------------------------------------------------------------------LDSLLHG---E------NQDS-----------------AVWKTV---------------DG--TA----I-RTM-----GLTSG-------V---RK---------VY-------H----------M---ME----EFKQSNLQKGKREVKKRKKG---------------------------------------------------------
>XP_020107549.1 adenine DNA glycosylase [Ananas comosus]
---------------------------------------------------------------------MSAWPLALPFDQSLTLKMAGKTLIPNSNVPSPSSFSISPAMEAMAENPKRRPRRRRAAAAAAAGE----------------------------------------------------------------------------PG----------------------------------AGAAVAATAVEDMEDFAKGE---AESLRASLLRWYDEHRRS-LPWR-----------AASGVDE------------------------------A----ERA---------------------YA------------------VWVSEVMLQQTRVAVVVDYYNRWMKRWPTLRRLASASQEEVNEMWAG--LGYYRRARFLLEGAKCIVDK--GEFPRTASALRR-VPGIGNYTAGAIASIAFNEAAPVVDGNVVRVISRLK-AISA-NPKETATVKRFWKLAGQLV-----------DPLRPGDFNQAIMELGATLCSRTN-PGCSS--CPIS--------------KQCKAL---------------------------------------------S---------LSKDT---------KSVEVT-----------DFPAK--VLKAKQ--RHDFAAVCVVQIMQG----------A--D-EN-----H------VF--LLVKRPEE-----GLLAGLWEFP-----S--------VP-----------------------------------LD-------EDK------VDVGL----RR---------------------------------KEMD------K---------YL-KK--SF--N---------------------------------------------LDIR------RN--CKV-------VSREDV-------------G----------EYVHIFSHIRLRMYVELMILTI----EGN--------------------------------------------------------------------LDKLAKS---E------EQCK-----------------LTWKFF---------------DV--SS----I-ETM-----GLTSG-------V---RK---------VY-------N----------M---IK---GIKEKKLSHPTRGTRKRIKSL---------------------------------------------------------
>XP_051186867.1 adenine DNA glycosylase [Lolium perenne]
--------------------------------------------------------------------------------------------------------MAKSPKGKVTTSRRPARKLQAGSAAAPPSA----------------------------------------------------------------------------DI------------------------------------EDLATSAALVGPASAPAA------LRSGLLRWYDAHRRD-LPWR--------FSAAPGREGR------------------------------E----KRA---------------------YA------------------VWVSEVMLQQTRVPVVIDYYSRWMEQWPTVETLAAATQEEVNEMWAG--LGYYRRARFLLEGAKQIAEK--GEFPSTASTLRQ-VRGIGDYTAGAIASIAFNEVTPLVDGNVVRVISRLF-AIAD-NPKESSTIKRFWELAGQLV-----------DPSRPGDFNQAMMELGATLCSKTK-PGCSE--CPVS--------------SHCQAL---------------------------------------------A---------LSQEN---------PL-----------VGVTDYPRV--VPKAKP--RHDFAAVCVVQIAQGLEQ--EMAA----S-HC-----N------LF--LLIKRPEE-----GLLAGLWEFP-----S--------VLVDE--------------------------------SK--------TD------SL------NRR---------------------------------KEMD------K---------YL-KQ--WL--D---------------------------------------------LDVK--RKYDVV----L---------REDV-------------G----------QHVHIFSHIRLKMHV----ELM----VLK------------------------------------------------------------IQG-----D--VGQV---C------NKGQ------DSM-KL-----K-L--V---------------DE--NS----I-DSM-----GLTSG-------I---RK---------VY-------N----------M---VK----AFKEKKLL--EQSQIP------------TRKRSR----------------RQKQ-----------------------
>XP_044960488.1 adenine DNA glycosylase [Hordeum vulgare subsp. vulgare]
----------------------------------------------------------------------------------------------------------MAKSPKATTSRRPTRKPRARSAAVPPSA----------------------------------------------------------------------------DI------------------------------------EDLAPSGVLAGPTSAAPA------LRSGLLRWYDAHRRD-LPWR--------FPAAPGREGR------------------------------E----KRA---------------------YA------------------VWVSEVMLQQTRVPVVIDYYSRWMARWPTVETLAAATQEEVNEMWAG--LGYYRRARFLLEGAKQIAEK--GEFPSTASTLRQ-VRGIGDYTAGAIASIAFNEVTPLVDGNVVRVISRLF-AIAD-NPKESSTVKRFWELAGQLV-----------DPSRPGDFNQAMMELGATLCSKTK-PDCSQ--CPVS--------------SHCQAL---------------------------------------------V---------LSHEN---------PL-----------IGVTDYPRV--VPKAKP--RSDFAAVCVVQIEQGLEQ--EMAA----G-KC-----N------FF--LLIKRPEE-----GLLAGLWEFP-----S--------VLVDE--------------------------------CK--------TD------PL------NRR---------------------------------KEMD------R---------YL-KR--LV--D---------------------------------------------IDVE--QKSNLV----L---------REDV-------------G----------QHVHVFSHIRLTMHV----ELM----VLK------------------------------------------------------------IKG-----D--MGQV---C------NKGR------DST-KL-----K-L--V---------------DE--SS----I-DSM-----GLTSG-------I---RK---------VY-------N----------M---VK----AFKEKKLS--EQTQMP------------TKKRNR----------------RQKQ-----------------------
>XP_020198341.1 adenine DNA glycosylase [Aegilops tauschii subsp. strangulata]
----------------------------------------------------------------------------------------------------------MAKSPKATTSRRPTRKRRASPAAVPSSA----------------------------------------------------------------------------DI------------------------------------EDLAPSGVLAGPTSAAPA------LRSGLLRWYDAHRRD-LPWR--------FSAAPGREGR------------------------------E----KRA---------------------YA------------------VWVSEVMLQQTRVPVVIDYYSRWMARWPTVETLAAATQEEVNEMWAG--LGYYRRARFLLEGAKQIAEK--GEFPSTASTLRQ-VRGIGDYTAGAIASIAFSEVTPLVDGNVVRVISRLF-AIAD-NPKESSTVKRFWELAGQLV-----------DPSRPGDFNQAMMELGATLCSKTK-PDCSQ--CPVS--------------SHCQAL---------------------------------------------A---------LSHEN---------PL-----------VGVTDYPRV--VPKAKP--RRDFAAVCVVQIAQGLEQ--ETAA----G-KC-----N------FF--LLIKRPEE-----GLLAGLWEFP-----S--------VLVDE--------------------------------RK--------TD------PL------NRR---------------------------------KEMD------R---------YL-KQ--LV--D---------------------------------------------IDVE--QESNLI----L---------REDV-------------G----------QHVHIFSHIRLTMHV----ELM----VLK------------------------------------------------------------IKG-----D--VGQA---C------NKGQ------DST-KL-----K-L--V---------------DE--SS----I-DSM-----GLTSG-------I---RK---------VY-------N----------M---VK----AFKEKKLL--EQSQMP------------TKKRSR----------------RQKQ-----------------------
>XP_048544037.1 adenine DNA glycosylase [Triticum urartu]
----------------------------------------------------------------------------------------------------------MAKSPKATTSRRPTRKPRASPAAVPPSA----------------------------------------------------------------------------DI------------------------------------EDLAPSGVLAGPTSAAPA------LRSGLLRWYDAHRRD-LPWR--------FSAAPGREGR------------------------------E----KRA---------------------YA------------------VWVSEVMLQQTRVPVVIDYYSRWMARWPTVETLAAATQEEVNEMWAG--LGYYRRARFLLEGANQIAEK--GEFPSTASTLRQ-VRGIGDYTAGAIASIAFNEVTPLVDGNVVRVISRLF-AIAD-NPKESSTVKRFWELAGQLV-----------DPSRPGDFNQAMMELGATLCSKAK-PDCSQ--CPVS--------------GHCQAL---------------------------------------------A---------LSHEN---------PL-----------VGVTDYPRV--VPKAKP--RRDFAAVCVVQIAQGLEQ--ETAA----G-KC-----N------SF--LLIKRPEE-----GLLAGLWEFP-----S--------VLVDE--------------------------------RK--------TD------PL------NRR---------------------------------KEMD------R---------YL-KQ--LV--D---------------------------------------------IDVE--QESNLV----L---------REDV-------------G----------QHVHIFSHIRLTMHV----ELM----VLK------------------------------------------------------------IKG-----D--VGQV---C------NKGQ------GST-KL-----K-L--V---------------DE--SS----I-DSM-----GLTSG-------I---RK---------VY-------N----------M---VK----AFKEKKLL--EQSQMP------------TRKRSR----------------RQKQ-----------------------
>XP_040385523.1 adenine DNA glycosylase [Oryza brachyantha]
---------------------------------------------------------------------------------------------------------MAKNPKVAKNRRPTRRPRAAPSATDIEDL----------------------------------------------------------------------------AA------------------------------------PPGSRAAVGPTSATATAA------MRAELLLWYDANRRD-LPWR-----------------RA-----------------------------A----TEP--------------GRGEERAYA------------------VWVSEVMLQQTRVPVVVDYYSRWMARWPTVHSLAAATQEEVNEMWAG--LGYYRRARFLLEGAKQIIEK--GEFPRTASELRR-VRGIGDYTAGAIASIAFNEVVPVVDGNVVRVISRLY-AIPD-NPKESSTVKRFWELTGELV-----------DPSRPGDFNQAMMELGATLCSKTK-PGCSQ--CPVS--------------SHCQAL---------------------------------------------T---------LSSQN---------TS-----------LQVTDFPRV--VPKAKP--RCDFAAVCVVQIAHALDQ--GVTCTM--D-MD-----N------LF--LLIKRPEE-----GLLAGLWEFP-----S--------VLVSE--------------------------------GK--------TD------AM------NRR---------------------------------KEMD------K---------YL-RQ--LL--S---------------------------------------------IDVK--RRSSVI----L---------REDV-------------G----------QYVHIFSHIRLTMFV----ELM----ILN------------------------------------------------------------LED-----D--AKQL---C------KEGQ------DST-KL-----R-F--I---------------DE--NA----V-ESM-----GLTSG-------I---RK---------VY-------N----------M---VK----AFKDKRLK--EQSQVT------------TRKRGR----------------GLK------------------------
>XP_062204031.1 adenine DNA glycosylase [Phragmites australis]
------------------------------------------------------------------------------------MAKNPTAADNRRGRRPTTKTKPQPRRAEPPPAEAAVSSPSVDIEDLAPTM----------------------------------------------------------------------------PA------------------------------------P--------------GAAAAAPAVLRAQLLRWYDAHRRD-LPWR------------SASGEQ------------------------------E----ERA---------------------YA------------------VWVSEVMLQQTRVPVVVGYYGRWMARWPTVRSLAAATQEEVNELWAG--LGYYRRARFLLEGAKQIIEK--GEFPRTASALRE-VRGIGDYTAGAIASIAFNEVVPVVDGNVVRVISRLY-AIAD-NPKESPTVKRFWELAGQLV-----------DPLRPGDFNQAMMELGATLCSKAK-PGCSE--CPVS--------------SHCQAF---------------------------------------------A---------LSREN---------SS-----------VQVTDFPRV--VPKAKP--RSEFAAVCVVQIALGLEQ--EVADAN--G-KD-----D------LF--LLIKRPEE-----GLLAGLWEFP-----L--------VLVDE--------------------------------GK--------TD------LL------NRR---------------------------------KEMN------K---------YL-KQ--LL--S---------------------------------------------IDAG--RKSDVI----L---------REDV-------------G----------EHVHIFSHIRLTMYV----ELM----ILK------------------------------------------------------------LKD-----D--VDRL---C------KMGH------DRT-KF-----K-L--V---------------DE--NS----I-ESM-----GLTSG-------I---RK---------VY-------N----------M---VK----AFKEKRLSVYEKGQVP------------TRKRSR----------------RLKQ-----------------------
>NP_001150481.1 A/G-specific adenine DNA glycosylase [Zea mays]
------------------------------------------------------------------------------------------MAKNPKAPDTRSGRSPTRRPRPRRAKAVPEASSAADIEDLAPSV----------------------------------------------------------------------------PG----------------------------------AAAPG------------AAA---PTALRAQLLRWYDAHRRD-LPWR------------CVSGSE------------------------------E----ERA---------------------YA------------------VWVSEVMLQQTRVPVVVAYYERWMARWPTVRSLAAATQEEVNEMWAG--LGYYRRARFLLEGAKQIIEK--GLFPCTALALRE-VRGIGDYTAGAIASIAFNEVVPVVDGNVIRVISRLY-TIAD-NPKESSTVKRFWDLVGQMV-----------DPLRPGDFNQAMMELGATLCSKTK-PGCSQ--CPVS--------------SHCQAL---------------------------------------------A---------LSREK---------SS-----------VQVTDFPRV--VPKAKP--RSDFAAVCVVQIAQGLEE--EAADPK--G-ND-----H------LF--LLIKRPEE-----GLLAGLWEFP-----L--------VLVDQ--------------------------------GK--------TD------LL------NRR---------------------------------KAMD------K---------YL-SK--LL--S---------------------------------------------IDMV--RKPDVI----L---------REDV-------------G----------EHVHIFSHIRLTMHV----ELM----VIN------------------------------------------------------------LKD-----G--VDRL---C------KKGA------DST-KL-----K-L--V---------------NE--SC----V-ESM-----GLTSG-------I---RK---------VY-------N----------M---VR----AFKEKSLAVSEIGHVP------------TRKRTR----------------RLKR-----------------------
>XP_004960766.1 adenine DNA glycosylase [Setaria italica]
---------------------------------------------------------------------------------------------------MAKNPKAADNRRGRPPTRRSQPRRAKAAPVASSSV----------------------------------------------------------------------------DI------------------------------------EDLAPSVTVAVAAAAPAA------LRAQLLRWYDAHRRD-LPWR-----------------R------------------------------ASGGEEER--------------------AYA------------------VWVSEVMLQQTRVPVVVGYYERWMARWPTVRSLAAATQEEVNEMWAG--LGYYRRARFLLEGAKQIVEK--GEFPRTASALRE-VRGIGDYTAGAIASIAFNEVVPVVDGNVVRVLSRLH-AIAD-NPKESSTMKRFWELAGQLV-----------DPLRPGDFNQAMMELGATLCSKTK-PGCTG--CPVS--------------SHCQAL---------------------------------------------A---------LSLEN---------SS-----------VQVTDFPRV--VPKAKP--RSDFAAVCVVQIAQGLGE--EVTDTK--G-ND-----D------LF--LLIKRPEE-----GLLAGLWEFP-----L--------VLVDE--------------------------------GK--------TD------SL------NRR---------------------------------KAMD------K---------YL-TR--LL--S---------------------------------------------IDMG--RKSNVI----L---------REDV-------------G----------QHVHIFSHIRLTMYV----ELM----IIN------------------------------------------------------------LKD-----G--VDRL---C------KKED------DST-KL-----K-F--T---------------NE--SS----V-ESM-----GLTSG-------I---RK---------VY-------N----------M---VK----AFKEKRLSVSERGQVP------------TRKRSR----------------RSKQ-----------------------
>XP_025807548.1 adenine DNA glycosylase [Panicum hallii]
--------------------------------------------------------------------------------------------------MAKNPKAADSRRGRPPTRRPQPRRAKAVPAASSADI----------------------------------------------------------------------------ED------------------------------------LAPAVPGAAGAAAAAPAV------LRAQLLRWYDAHRRD-LPWR-----------------RASGGE-------------------------E----ERA---------------------YA------------------VWVSEVMLQQTRVPVVVGYYERWMARWPTVRSLAAATQEEVNEMWAG--LGYYRRARFLLEGAKQIVEK--GEFPRTASALRE-VRGIGDYTAGAIASIAFNEVVPVVDGNVVRVISRLY-AISD-NPKESSTMKRFWEIAGQLV-----------DPSRSGDFNQAMMELGATLCSKSK-PGCSG--CPVS--------------SHCQAL---------------------------------------------A---------LSLEN---------PS-----------VKVTDFPRV--VPKTKP--RSDFAAVCVVQIAQGLEE--EVTDAK--G-TD-----N------LF--LLIKRPEE-----GLLAGLWEFP-----L--------VLVEE--------------------------------GK--------TD------SL------NRR---------------------------------KAMD------K---------YL-TK--LL--S---------------------------------------------IDVG--WKSDVI----L---------REDV-------------G----------EHVHIFSHIRLTMYV----ELM----IIN------------------------------------------------------------LKD-----G--VDRL---C------KKED------DST-KL-----K-F--T---------------NE--SS----V-ESM-----GLTSG-------I---RK---------VY-------N----------M---VK----AFKEKRLSVSEKGLVP------------TRKRSR----------------RLK------------------------
>XP_020584672.1 adenine DNA glycosylase [Phalaenopsis equestris]
---------------------------------------------------------------------------------------------------------------MAATQKKRKPAAIAIPTNDIEDF----------------------------------------------------------------------------SE----------------------------------SET--------------LD-------IRSALLRWYDENLRD-LPWR-----------------APETTTGTLLTPADV----------------E----QRA---------------------YM------------------VWVSEVMLQQTRVSTVIGYFNRWMEKWPTIRDLAAATLEEVNEMWAG--LGYYRRARFLLEGAKAIVDE--GKFPRSASELRR-VKGIGDYTAGAIASIAFNEVVPAVDGNVVRVITRLK-AISA-NPKEAGTVKLLWKLARQLV-----------DHLRPGDFNQAIMELGATLCSSTN-PTCSK--CPVF--------------DQCRAF---------------------------------------------L---------LSKKS---------EKLKVT-----------DYPTK--VAKTKQ--RQNFAAVSVVEIAEFDEQVLNY---N--G-QK-----S------VF--LLVKRPEN-----GLLAGLWEFP-----S--------VI-----------------------------------LD-------EGS------MNQCMRRKEID---------------------------------NYLK------K---------FF-EL--DV--G-------------------------------------------------------EN--CRV-------MLRKDV-------------G----------EYIHVFSHIRLQMYVELLVLTL----KEG--------------------------------------------------------------------FTQLNSA---E------NGSS-----------------ITWKCV---------------DG--NS----I-RNM-----GLTSG-------V---RK---------VY-------N----------M---TR----DFKEEKVLQKPKRMPSKKAKLLLK-----------------------------------------------------
>XP_008801238.2 adenine DNA glycosylase [Phoenix dactylifera]
-------------------------------------------------MEGAITLFTEIDGLRSSSVFNLGRSLHRALSAAKKIIKKNLQLKFKSSSLPVSTSSSMEGEGRRKGQERKAKRQAKKQQEEEEEKGKAQEAAVVAAAAAVVKDVEDFTE----------------------------------------------------EE---------------------------------------------------AQR------IRGSLLQWYDENHRV-LPWR------TASSSDHQKNNE------------------------------E----ARA---------------------YA------------------VWVSEVMLQQTRVHTVVAYYNRWMAKWPTLHHLAAASQEEVNEMWAG--LGYYRRARFLLEGAKSIVR--GGEFPRTAAALRG-VKGIGEYTAGAIASIAFNEVVPVVDGNVVRVLSRLK-AISA-NPKEAATVKSFWKLAGQLV-----------DPSRPGDFNQAIMELGATLCSTTN-PACST--CPIS--------------DKCRAF---------------------------------------------S---------LSRNS---------ETVRVT-----------DYPTK--VARAKQ--RHDFAAVCVVQIAEG----------S--DQEVLKDSNK------KHAFLLVKRPEE-----GLLAGLWEFP-----S--------VV-----------------------------------LD-------EER------MDMGTRRKAMD---------------------------------KYLK------K---------LF-NV--DVGRN---------------------------------------------CNV-------IL--------------REHI-------------G----------EYVHVFSHIRLQMHIELLILTM----KGG--------------------------------------------------------------LKLLGDDEDHSTI---S-----------------------------WKCV---------------DG--SS----I-DSM-----GLTSG-------V---RK---------VY-------N----------M---IQ----NFKLKQMSAHPIRAPRKKAKRSSS-----------------------------------------------------
>XP_010930318.2 adenine DNA glycosylase [Elaeis guineensis]
------------------------------------------------------------------------------MQRGFQFGTSSPPNPLGGKKIPSLNLNTTLSLPISTSSSMEGGGRRKGQDRKVKRL----------------------------------------------------------------------------RSSNRGAKKQQQEEEEKGEAQEATAAAAVKDVEDFTMEE--------------SQR------IRGSLLRWYDENHRV-LPWR---------TASRSDHRK------------------------------N----NDE------------------ARAYA------------------VWVSEVMLQQTRVPTVVAYYNRWMAKWPTLHHLAAASQEEVNEMWAG--LGYYRRARFLLEGAKSIVQE--GEFPRTVAALRG-VKGIGDYTAGAIASIAFNEVVPVVDGNVVRVISRLK-AISA-NPKEAATVKSFWKLAGQLV-----------DPSRPGDFNQAIMELGATLCSTTN-PACST--CPIS--------------DQCRAF---------------------------------------------L---------LSRNS---------ETVRVT-----------DYPTK--VAKAKQ--RHDFAAVCVVQIVEG----------S--DREVLKDSNK------KHAFLLVKRPEE-----GLLAGLWEFP-----S--------VL-----------------------------------LD-------EER------MDMGTRRKAMD---------------------------------KYLK------K---------LF-NV--DVGRN---------------------------------------------CNV-------IL--------------REDI-------------G----------EYVHVFSHIRLRMYIELLVLSM----KGG--------------------------------------------------------------LNLLGDDEDHSKI---S-----------------------------WKCV---------------DG--SS----I-DSM-----GLTSG-------V---RK---------VY-------K----------M---IQ----NFKQKQMSEHPIRVPRKKAKRSIS-----------------------------------------------------
>XP_021842804.2 adenine DNA glycosylase [Spinacia oleracea]
--------------------------------------------------------------------------------MSKTPITRTLRNGTNSSTKPSEITPTKRKRAAKPKISSKNKGESGGIEDIEDLL----------------------------------------------------------------------------KF---------------------------------NEEE--------------IAE------IRGSLLEWYDKNKRD-LPWR-----------------RLKDD--------------------------DDGGERKA---------------------YG------------------VWVSEVMLQQTRVATVIDYFNRWMLKWPSLYHLSLASLEEVNEMWAG--LGYYRRARYLLEGAKKVIEE-GGSFPRTVSSLRK-VPGIGDYTSGAIASIAFNEAVPVVDGNVVRVLARLK-AIYA-NPKDSVTVKKFWSLAGQLV-----------DPYRPGEFNQALMELGATLCTPTS-PSCSE--CPVS--------------VQCQALTLSR-----------------------------------------Q---------GGLVT--------------------------DYPLK--VVKAKQ--RNEFSAVCFLEISESQ---------N--L-VEDTQKTR------RY--LLVKRPNE-----GLLAGLWEFP-----S-------------------------------------------------------VL------LGQESEITIRR---------------------------------KEID------K---------FL-KA--SF--N---------------------------------------------LDAK------KT--FKV-------ISREEV-------------G----------EYVHIFSHIRLKMYVEYLIIHL----KGG--------------------------------------------------------------------SKLLQSA---P------DEGS-----------------MIWKCA---------------DS--KE----L-SSM-----GLTSG-------V---KK---------VY-------T----------M---VQ----QFKENSLTAAPTQDTKQTKSKNSLTAATQDTKQTRQRKKR-------------------------------------
>XP_010679041.1 adenine DNA glycosylase [Beta vulgaris subsp. vulgaris]
-------------------------------------------------------------------------------------MSKPRTTKRLKNVTNSSTKASEIIPNKRKRPTKLKNTSNNEIEDIEDLL----------------------------------------------------------------------------KF---------------------------------NDKE--------------IAE------IRASLLEWYDKNKRD-LPWR-----------------NLNDV--------------------------DDGGERKA---------------------YG------------------VWVSEVMLQQTRVVTVIDYYNRWMQKWPSIHLLSLASLEEVNEMWAG--LGYYRRARYLLEGTKKIIEE-GGTFPRTVSSLRK-IPGIGDYTSGAIASIAFNEVVPVVDGNVVRVLARLK-AISA-NPKDSVTVKKFWRLAGQLV-----------DPRRPGEFNQALMELGATTCTVTS-PSCSE--CPVS--------------AQCHALSLSQ-----------------------------------------K---------GGLVT--------------------------DYPAK--VVKAKP--RNEFSAVCVVEITESR---------N--L-VEAYQGTS------RY--LLVKRPNE-----GLLAGLWEFP-----S--------VLLG---------------------------------KE--------SE------TA------IRK---------------------------------KSID------T---------FL-KT--SF--N---------------------------------------------LDTK------KT--CKV-------ISREEV-------------G----------EYVHVFSHIRLKMYVEYLIIHL----KGG--------------------------------------------------------------L-----DFLQSVP---D------EGSM-----------------V-W--K---------------CVDWKE----L-SRM-----GLTSG-------V---KK---------VH-------T----------M---VQ----KFKENSLTVKKTQDTVLTKSRKKR-----------------------------------------------------
>XP_057953265.1 adenine DNA glycosylase [Malania oleifera]
---------------------------------------------------------------MVVHNLPPPYSASPALLPRPSPTSMDCNKKKKRKSTTGASSSSSSRATAAAGMTIGSEPDIKASSRSKNNI----------------------------------------------------------------------------ND------------------------------------DEERGAGAFSDIEDYGEE--EAVRIRASLLEWYDRNQRV-LPWR-----------------T------------------------------TTAAVKTDTFSLNGDHSGHDEQGDFETRAYA------------------VWVSEVMLQQTRVRTVIDYYNRWMLKWPTIQHLAKASLEEVNEMWAG--LGYYRRARFLLKGAKMIVE--GAEFPRTVSTLQE-VPGIGRYTAGAIASIVFNEAVPVVDGNVVRVIARLK-AISA-NPKSSATVEKFWKLAGQLV-----------DPCRPGDFNQALMELGAIICTKLS-PSCST--CPLA--------------SQCCAL---------------------------------------------S---------ACKES---------KSAVVT-----------DYPVK--VIKAKK--RHDYSAVCVV----EILEGHEILEGP--Q-SE-----S------RF--LILKRPDE-----GLLAGLWEFP-----S-------------------------------------------------------VL------LDGEADLATRR---------------------------------KVID------F---------FL-KK--SF--N---------------------------------------------LDT-------NN--YSI-------ILREDI-------------G----------VYVHVFTHIRLKMYVEFLVLHI----KGG------------------------------------------------------------------MNALHGKLD---E------ETMA-------------------WKCV---------------DS--NA----L-SSM-----GLTSG-------V---KK---------VY-------T----------M---IK----KFKQSTLRFNPHQKLGKRKELRANKNSDLNFVA--------------------------------------------
>XP_047317720.1 adenine DNA glycosylase [Impatiens glandulifera]
-------------------------------------------------------------------------------------MDIAPRRSTRKRTTVSSRTTLALAPVEKKKKPRCLTRVKPNRNERGEEK----------------------------------------------------------------------------EK----------------------------------GEEEEVDIEDFYFKSTKRLE------IRVLLLEWYDNYKRD-LPWR-----------------RISNGYDSGDKDDGYDS--------------E----RKA---------------------YA------------------VWVSEVMLQQTRVQTVIDYFNRWMLKWPTIHHLARASIEEVNELWAG--LGYYRRARYLLEGARMIVEK-GGVFPKTVSTLLK-VPGIGDYTAGAIASIAFKEVVPVVDGNVVRVICRLK-AISS-NPKDSAIVKHLWKMAGQLV-----------DPSRPGDLNQALMELGATVCTPLN-PSCSV--CPVS--------------AHCNAL---------------------------------------------S---------ISKKN---------ESKKVT-----------DYPIK--VAKTKQ--RHEFSAVSVLEILLEDQ--------D--D-SD-----G------QF--LIVKRPDE-----GLLAGLWEFP-----S---------------------------------------------VL-------LGG------EAKLVERRVAT---------------------------------DVFL-----KK---------SF-DI--DVNKR---------------------------------------------CEV-------VL--------------REDV-------------G----------EYVHVFSHIRLKMYVELLVLKL----QGE-----------------------------------------------------------------------KKPL---F------GDEK-----------------IIWKYV---------------DK--KR----L-SCM-----GLTSG-------V---RK---------VY-------S----------M---VE----KYKQARSKNITSEKNTELKPVKFSKQA--------------------------------------------------
>XP_017238350.1 adenine DNA glycosylase [Daucus carota subsp. sativus]
------------------------------------------------------------------MRMELGVVTGIGVGRLSLAPPPNLKLKAKRVFSGKSGGLVMDDDKEDTMMGGTGSRRRSSRSRKAKKT----------------------------------------------------------------------------TDEEEEDEKKKRRRASKKTSSGLSTSSVMIDIEDFGKEQ--------------SFE------IRSSLLDWYDNNQRD-LPWR-----------------K------------------------------TTTCSDRA---------------------YA------------------VWVSEIMLQQTRVDTVIRYFIRWIHKWPTLVHLSHASLEEVNQMWAG--LGYYRRARFLLEGAKFIVQQ-GGHFPTTLSELRK-VPGIGDYTAGAIASIAFQQAVPVVDGNVVRVIARLK-TISA-NPKDSTTVKAMWKLAGQLV-----------DPDRPGDFNQALMELGATVCTLHN-PSCST--CPVS--------------GQCRAL---------------------------------------------S---------VSIND---------RSVSVK-----------DYPTK--VVKAKK--RHEFSAVTVV----EIIEDEALMDQP--Q-CN-----S------RF--LLVKRPDK-----GLLAGLWEFP-----S-------------------------------------------------------VP------LIGEVDLVTRK---------------------------------DAID------Q---------YLKSF--DLESG-------------------------------------------------------ST--CEV-------VLRKDV-------------G----------EYVHIFSHIRLKMYIELLVLHL----KGR---------------------------------------------------------------------KCVNLE---K------ENME-------------------WKYV---------------NS--KD----V-GSL-----GLTSG-------V---RK---------VY-------D----------M---IQ----KFKDTIPPKSDKKVPEKL-----------------------------------------------------------
>XP_008459934.1 adenine DNA glycosylase [Cucumis melo]
----------------------------------------------------------------------------------MSDGEKNENEENVKKKTDFRRKKKPTTKRKRRSRSPSKSEAVVDIEDIMFSI----------------------------------------------------------------------------DN---------------------------------------------------VQT------IRASLLDWYDRSRRD-LPWR--------------SLDK-----------------------------------GEP-----------------ETRAYG------------------VWVSEIMLQQTRVQTVVQFYNRWMLKWPTVQHLSRASLEEVNEMWAG--LGYYRRARFLFEGAKMIVKE-GGRFPKTVSSLRK-IPGIGEYTAGAIASIAFGEVVPVVDGNVIRVIARLK-AISG-NPKDPKLIKQVWKAAAQLV-----------DLSRPGDFNQALMELGATLCTPTN-PSCST--CPVF--------------DHCEAL---------------------------------------------S---------ISKRD---------SSVLVT-----------DYPAK--GIKTKQ--RHDYSAVCVVEILES----------Q--G-TSELGQSS------RF--LLVKRPDE-----GLLAGLWEFP-----S-------------------------------------------------------VS------LDGEADSSTRR---------------------------------ESID------S---------LL-SK--NF--G---------------------------------------------LEPK------KN--FEI-------VNREDV-------------G----------DFIHVFTHIRLKIYVEHLVLCL----KGE--------------------------------------------------------------------GSKLFRK---Q------EKKS-----------------ILWKCV---------------EN--KV----M-STM-----GLTSS-------V---RK---------AY-------A----------M---VE----KFQAGKTSSSSSRVLPIKKQKS-------------------------------------------------------
>XP_023547668.1 adenine DNA glycosylase [Cucurbita pepo subsp. pepo]
------------------------------------------------------------------------------------------MSGGEKNENEEDVKKKPTKGEKRRGRSPSKREPIADIEDIMFSI----------------------------------------------------------------------------DK---------------------------------------------------VQT------MRSSLLDWYDLSHRD-LPWR-----------------RLD----------------------------K----GQP-----------------QTRGYG------------------VWVSEIMLQQTRVQTVVEYYKRWMHKWPTVQHLSRASLEEVNEMWAG--LGYYRRARFLLEGAKLIVKE-GGEFPKTVSALRK-IPGIGEYTAGAIASIAFDEVVPVVDGNVIRVIARLK-AISG-NPKDSKLVKQVWKAAAQLV-----------DPSRPGDFNQALMELGATLCTPTS-PSCST--CPVF--------------DHCEAL---------------------------------------------S---------ISKDD---------SSVLVT-----------DYPAK--GIKTKQ--RHDYSAVCVVEILEN----------Q--G-SSELKQSS------RF--LLVKRPDE-----GLLAGLWEFP-----S-------------------------------------------------------VL------LKGEADSSTRR---------------------------------ESMN------S---------LL-SK--SF--G---------------------------------------------LEPK------KN--FDI-------VIREDV-------------G----------DFIHVFSHIRLKIYVEHLVLRL----KGE--------------------------------------------------------------------GSKLFRK---Q------EKKS-----------------ISWKCV---------------DN--KV----M-SSV-----GLTSS-------V---RK---------VY-------A----------M---VE----KFEADKISPIRAVATKKQRATSTNLSCRSC-----------------------------------------------
>XP_022991840.1 adenine DNA glycosylase [Cucurbita maxima]
------------------------------------------------------------------------------------------MSGGEKNENHEDVKKKPTKGEKRRGRSPSKREPIVDIEDIMFSI----------------------------------------------------------------------------DK---------------------------------------------------VQT------MRSSLLDWYDLSHRD-LPWR-----------------RLD----------------------------K----GQP-----------------ETRGYG------------------VWVSEIMLQQTRVQTVVEYYKRWMHRWPTVQHLSRASLEEVNEMWAG--LGYYRRARFLLEGAKLIVKE-GGEFPKTVPDLRK-IPGIGEYTAGAIASIAFDEVVPVVDGNVIRVIARLK-AISG-NPKDSKLVKQVWKAAAQLV-----------DPSRPGDFNQALMELGATLCTPTS-PSCST--CPVF--------------DHCEAL---------------------------------------------S---------ISKDD---------SSVLVT-----------DYPAK--GIKTKQ--RHDYSAVCVVEMLEN----------R--G-TSELKQCS------RF--LLVKRPDE-----GLLAGLWEFP-----S-------------------------------------------------------VL------LNGEADSSTRR---------------------------------ESIN------S---------LL-SK--SF--G---------------------------------------------LEPK------KN--FEI-------VIREDV-------------G----------DFVHVFSHIRLKIYVEHLVLRL----KGE--------------------------------------------------------------------GSKLFRK---Q------EKKS-----------------ISWKCV---------------DN--KV----M-SSM-----GLTSS-------V---RK---------VY-------D----------M---VE----KFEAEMISPSRAVATKKQRATSTNLSCRSC-----------------------------------------------
>XP_022953220.1 adenine DNA glycosylase [Cucurbita moschata]
------------------------------------------------------------------------------------------MSGGEKSENEEDVKKKPTKGEKRRGRSPSKREPITDIEDIMFSI----------------------------------------------------------------------------DK---------------------------------------------------VQT------MRSPLLDWYDLSHRD-LPWR-----------------RLD----------------------------K----GQP-----------------ETRGYG------------------VWVSEIMLQQTRVQTVVEYYKRWMHRWPTVQHLSRASLEEVNEMWAG--LGYYRRARFLLEGAKLIVKE-GGEFPKTVSALRK-IPGIGEYTAGAIASIAFDEVVPVVDGNVIRVIARLK-AISR-NPKDSKLVKQVWKAAAQLV-----------DPSRPGDFNQALMELGATLCTPTS-PSCST--CPVF--------------DHCEAL---------------------------------------------S---------SSKDD---------SSVLVT-----------DYPAK--GVKTKQ--RHDYSAVCVVEILEN----------Q--G-TSELKQSS------RF--LLVKRPDE-----GLLAGLWEFP-----S--------VLLN---------------------------------GE--------AD------SS------TRR---------------------------------ESIN------S---------LL-SK--SF--G---------------------------------------------LEPK------KN--FEI-------VIREDV-------------G----------DFVHVFSHIRLKIYVEHLVLRL----KGE--------------------------------------------------------------G-----SKLFRKQ---E------KKSI-----------------S-W--K---------------CV--DN--KVM-SSM-----GLTSS-------V---RK---------VY-------A----------M---VE----KFEAEKISPSPAVATKKQRPTSTNLSCRSC-----------------------------------------------
>XP_002265027.3 adenine DNA glycosylase [Vitis vinifera]
-------------------------------------------------------------MCSVASGRWVHWFESHLRREKYLQSQATPPLLALQHSSISPSMDDEVEARNGSRDNKEKRKRKQRTTSEIEVM----------------------------------------------------------------------------DI------------------------------------E--------------DFGRDETLKIRASLLGWYDLNKRN-LPWRTPTTTTTHEDEDDADAHE------------------------------D----LDN-------------------RAYA------------------VWVSEVMLQQTRVETVIDYYNRWMQKWPTLHHLSLASLEEVNEMWAG--LGYYRRARCLLEGAKMISEGKCG-FPRTTSALRE-VPGIGNYTAGAIASIAFKEAVPVVDGNVVRVIARLK-AISS-NPKHSATIKNIWRLAGQLV-----------DPCKPGDFNQALMELGATICTPLK-PICSA--CPVS--------------DQCSVL---------------------------------------------S---------MSESH--------------------RSILVTDYPVK--VVKAKK--RHDFSAVSVVKILEEQDISKGSQYNS------------------RF--LLVKRPNE-----GLLAGLWEFP-----S--------VL-----------------------------------LDGEADGATRRK---------------RI---------------------------------DRFL------K---------SF-KL--DTKKN---------------------------------------------CRI-------VS--------------REDV-------------G----------ECVHVFTHIHLTMYVELLVLHLKGGMKIS--------------------------------------------------------------------YENEDKE-------------T-----------------MTWRWI---------------DS--EA----L-SSM-----GLTSG-------V---RK---------VY-------N----------M---IQ----KKVALEPHPCQNKKNNSKKLKDS------------------------------------------------------
>XP_034689868.1 adenine DNA glycosylase [Vitis riparia]
-------------------------------------------------------------MCSVASGRWVHWFESHLRREKYLQSQATPPLLALQHSSISPSMDDEVGARNGSRDNKEKRKRKQRTTPEIEVM----------------------------------------------------------------------------DI------------------------------------E--------------DFGHDETLKIRASLLGWYDLNKRD-LPWRTPTTTTTHEDEDDADAHE------------------------------D----LDN-------------------RAYA------------------VWVSEVMLQQTRVETVIDYYNRWMQKWPTLHHLSLASLEEVNEIWAG--LGYYRRARFLLEGAKMISEGKCG-FPRTTSALRA-VPGIGNYTAGAIASIAFKEAVPVVDGNVVRVIARLK-AISS-NPKHSATIKNIWRLAGQLV-----------DPCKPGDFNQALMELGATICTPLN-PICSA--CPVS--------------DHCSAL---------------------------------------------S---------MSESH--------------------RSILVTDYPVK--VVKAKK--RHDFSAVSVVKIL------------EGQDTSKGSQYNS------RF--LLVKRPNE-----GLLAGLWEFP-----S--------VL-----------------------------------LDGEADGATRRK---------------TI---------------------------------DLFL------K---------SF-KL--DTKKN---------------------------------------------CRI-------VS--------------REDV-------------G----------ECVHVFTHIHLTMYVELLVLHLKGGMKIS--------------------------------------------------------------------YENEDKE-------------T-----------------MTWRWI---------------DS--EA----L-SSM-----GLTSG-------V---RK---------VY-------N----------M---IQ----KKVALEPHPCQNKKNNSKKLKDS------------------------------------------------------
>XP_051134198.1 adenine DNA glycosylase [Andrographis paniculata]
---------------------------------------------------------------------------------------------------------------MKRSRKENSRKKETAEVVDIEDV----------------------------------------------------------------------------SF---------------------------------GKKE--------------IQK------IRDSLLGWYDENRRD-LPWR-----------------RISSGSRDVSAEER-----------------E----RRA---------------------YA------------------VWLSEVMLQQTRVQTVIDYFNRWMEKWPTIHHLARASIEEVNEMWAG--LGYYRRARFLLEGAKMIVES-GGEFPETASSLQT-IQGIGNYTAGAIASIAFDEVVPVVDGNVIRVIARLK-AISS-NPKNSTTVKNIWRLATQLV-----------DHLRPGDFNQSLMELGATVCTPSA-PSCTT--CPLS--------------QFCEAL---------------------------------------------S---------LSRSD---------ESIRVT-----------DYPMK--VAKAKK--RNDFSAVSVVEITGTS---------S--Q-CD-----S------KY--LLVKRPDT-----GLLAGLWEFP-----S-------------------------------------------------------VL------LEGEADLASRR---------------------------------EAVD------S---------FL-KQ--AF--G---------------------------------------------LDIE------KN--CEV-------VSREEV-------------G----------VYVHVFSHIRLKMFVELLILQP----SGF-----------------------------------------------------------------------LDMK---Q------PDES-----------------MMWKFV---------------DS--TA----M-ATL-----GLTSG-------V---RK---------AY-------N----------M---TQ----KFRQSGQQVPTKTKKPKRQQRT-------------------------------------------------------
>XP_058101859.1 adenine DNA glycosylase [Magnolia sinica]
-----------------------------------------------------------------MPASSFHLHCLAGKSPTSNLNFPTLFELPTVPSSMDGNGKKQCEVKKKKRMREAAKMVCKSSADIEDFA----------------------------------------------------------------------------PE------------------------------------E--------------VAK------IRDSLLCWYYENQRI-LPWR-----------------I------------------------------N----HDE--------EKVGGAEEREARAYA------------------VWVSEVMLQQTRVPTVINYYNRWMEKWPTVSDLAKASQEEVNEMWAG--LGYYRRARFLLEGAKSIV---GGEFPTTVSALRK-VRGVGDYTAGAIASIAFKEAVPVVDGNVIRVIARLK-AISS-NPKESETIKSFWKLAGQLV-----------DPSRPGDFNQALMELGSTICTPTS-PGCSR--CPIS--------------DQCHAV---------------------------------------------S---------VSRNC---------ESIRVT-----------DYPFK--VAKAKQ--RKDFAAVCVVQITTDQDPKLYKKT-N--K-SD------------VF--LLVKRPDE-----GLLAGLWEFP-----S--------VL-----------------------------------LD-------GEE------VDVSA----RR---------------------------------QAMD------Q---------YL-KK--SF--K---------------------------------------------LDIE------DN--SSV-------ILREDV-------------G----------EYVHVFSHIRLQMYVELLVLCL----KGG--------------------------------------------------------------------VSVLNCE---E------DQNS-----------------AAWKCV---------------DG--ES----I-EAM-----GLTSG-------V---RK---------VY-------N----------M---IK----DFKKDKQPLNLKRARRK------------------------------------------------------------
>XP_043696591.1 adenine DNA glycosylase [Telopea speciosissima]
-------------------------------------------------------------------------------------------MDDAEAANDNKKKRRRVNLKKSSLKPIPETEITIGVGDIEDFS----------------------------------------------------------------------------PQ------------------------------------E--------------TLE------IRASLLKWYYENQRV-LPWR-----------------K------------------------------NQLEEEDV-------NGDDGDGQGREVRAYA------------------VWVSEVMLQQTRVTAVIDYYNRWMEKWPTVHHLAQASQDEVNEMWAG--LGYYRRARFLLEGAKLIVER--GEFPKTASTLRS-IRGIGDYTAGAIASIAFKEAVPVVDGNVIRVIARLK-AVSA-NPKKCETVKSFWKLAGQLV-----------DLCTPGDFNQALMELGATLCTPLS-PSCST--CPVS--------------GQCRAL---------------------------------------------V---------ISRTC---------ESIKVT-----------DYPVK--VEKPKQ--RSDFSAVCVV---------------E--IAEGPETQEGAHSKNNKF--LLVKRPEE-----GLLAGLWEFP-----S-------------------------------------------------------VI------LDGQADLATRR---------------------------------KAMD------Q---------YL-KQ--SF--K---------------------------------------------LDAKRNSCI-TL--------------REDI-------------G----------EYVHVFSHIRLRMYVELLVLNL----KGG--------------------------------------------------------------VNLLNRKEDKEKI---T-----------------------------WKLV---------------DG--KS----I-QSM-----GLTSG-------VRMVYN---------MI-------Q----------K---FK---QSRMLTNSKTKRKRNQQKLIK---------------------------------------------------------
>XP_031112773.1 adenine DNA glycosylase [Ipomoea triloba]
-------------------------------------------------------------MSCAIYSINSYFQTHCLAGKRKPSLLTIRAHRHRSPPKITSMDGGGARRRHAVASKPNKRPRRSSEARLKKEV----------------------------------------------------------------------------PA------------------------------------CGGDIEDTLAFTGEETIK------IRASLLHWYDRNRRD-LPWR-----------------R------------------------------T----SDT--------KVNGDEGERERRAYE------------------VWVSEVMLQQTRVQTVIDYFNRWMQKWPTVQHLARASLEEVNEMWAG--LGYYRRARFLLEGAKMIVED-GCGFPNTVSSLRK-VKGIGEYTAGAIASIAFNEAVPIVDGNVARVIARLK-AISA-NPKDTVTIKNFWKLAGQLV-----------DPCRPGDLNQALMELGATTCSPVN-PSCDT--CPIS--------------TQCRAL---------------------------------------------S---------LSAQD--------------------ESVVVTDFPTK--VVKAKQ--RHDYSAVTVVEILES----------Q--DMEERECN-S------KF--LIVKRPNE-----GLLAGLWEFP-----S--------VL-----------------------------------LD--------GE------ADLASRRKATD---------------------------------NLLR------S---------SF-NL--DTKRS---------------------------------------------YSV-------HL--------------REHV-------------G----------EYVHIFTHIRLKMYIELLVLCP----KGT--------------------------------------------------------------RNVPGRKEGKETA---K-----------------------------WKYV---------------DK--KE----L-STM-----GLTSG-------V---RK---------VY-------D----------M---IQ----KYKESKLDSISVKQRLRK-----------------------------------------------------------
>XP_043621893.1 adenine DNA glycosylase [Erigeron canadensis]
-----------------------------------------------------------------------------------------------------MSKNKKPTPTKSNKRTRQSNSKPDPTGDIEDII----------------------------------------------------------------------------QF---------------------------------KEQE--------------VTE------IRESLLKWYDVNKRD-LPWR-----------------KPNNNNHMENDY-------------------D----KKA---------------------YG------------------VWVSEIMLQQTRVQTVISYFNRWMDKWPSVLHLSQASIEEVNEMWAG--LGYYRRARFLLEGAKMIVDG-GGRFPRSVNELRK-VKGIGEYTAGAIASIAFNEAVPVVDGNVIRVIARLK-TISA-NPKDKMTIKSIWRLAGQLV-----------DNHRPGDFNQALMELGATLCTPLN-PSCSS--CPVS--------------AQCSAL---------------------------------------------A---------ESENN---------PS-----------KLVTDYPTK--VAKVKQ--RQDFSAISVVEIIEGA----I--NTS--E-SA-----S------KF--LLVKRPEE-----GLLAGLWEFP-----S--------VSLDG---------------------------------E--------AD------LV------ARR---------------------------------RAID------D---------YL-KN--SF--G---------------------------------------------LKLR--KSINIV----A---------REEV-------------G----------EYIHIFTHIRLKMYI----ELL----VLR------------------------------------------------------------SQD-----L--Q-------------KK-G------KGLMSY-----K-Y--V---------------DT--KT----L-ATL-----GLSTG-------V---RK---------AY-------D----------M---VQ----KFKQTRS--SLIPS---------------------------------------------------------------
>XP_023738695.1 adenine DNA glycosylase [Lactuca sativa]
-----------------------------------------------------------------------------------MGPKTKQTMKKILKNPTPAVEDVITKSKKRTRKVSQSKPQPAFTIGDIEDF----------------------------------------------------------------------------QF----------------------------------REDE-------------VKE------IRASLLKWYDANRRD-LPWR-----------------RINDSD-------------------------DDDRDRKA---------------------YA------------------VWVSEIMLQQTRVQTVVNYFNRWMEKWPTVHHLAQASIEEVNEMWAG--LGYYRRARFLLEGAKTIVEE-GGQFPKSLKDLLK-VPGIGEYTAGAIASIAFKEAVPVVDGNVVRVIARLR-TISA-NPKDKETVKTIWRLAGQLV-----------DEDRPGDFNQGLMELGATLCKPLN-PNCST--CPIS--------------AQCGAL---------------------------------------------L---------VSKQN--------------------PSIVVTDYPTK--VAKVKQ--RLDFSAISVV---------------EILGSEE-----GRMNS--KF--LLVKRPEG-----GLLAGLWEFP-----S---------------------------------------------VS----LNGEEA-----------DVDARR---------------------------------EAID------D---------FL-KN--SF--GL-N------------------------------------------LDI-------VS--------------REEV-------------G----------EYVHIFTHIRLKMYIELLVLRS----QEL--------------------------------------------------------------------RRK-EKA-------------D-----------------MSYKYV---------------DM--KT----L-GSM-----GLTTG-------V---RK---------AY-------N----------M---VQ----KFKQSRSSLLKTVSS--------------------------------------------------------------
>XP_024966497.1 adenine DNA glycosylase [Cynara cardunculus var. scolymus]
--------------------------------------------------------------------------------------------MKKKPKNSTAAVAGTITKPKKRTRNVCEPKPKPEPGFTTEDI-----------------------E----------------------------------------------------DF----------------------------------QFR-----------EDEVGE------IRASLLKWYDVNKRD-LPWR-------------------RINDGDATDDGER----------------D----RKA---------------------YA------------------VWVSEIMLQQTRVQTVINYFNRWMEKWPSVHHLAQASIEEVNEMWAG--LGYYRRARFLLEGAKMIVEE-GGRFPKSVNDLRK-VRGIGEYTAGAIASIAFNEAVPVVDGNVVRVIARLK-TISA-NPKDTATVKNIWRLAGQLV-----------DVHRPGDFNQALMELGATLCTPLS-PSCSS--CPVS--------------AQCSAL---------------------------------------------S---------DSKHN--------------------PSMLVTDYPTK--VAKVRQ--RHDFSAISVV---------------EILEGEE-----D--AS--KF--LLVKRPEE-----GLLAGLWEFP-----S---------------------------------------------VS----MNG-EA-----------DVVTRR---------------------------------QAID------D---------FL-KS--SF--GLSS------------------------------------------SNV-------IE--------------REEV-------------G----------EYVHIFTHIRLKMYIELLVLRS----RDV--------------------------------------------------------------------HRKEEKA-------------V-----------------TSYKYV---------------DT--KT----L-ASM-----GLSTG-------V---RK---------AY-------N----------M---VQ----KFKQTRSNLISR-----------------------------------------------------------------
>XP_027182228.1 adenine DNA glycosylase [Coffea eugenioides]
-----------------------------------------------------------------------------------------MDDIIGNTQNTVAPSDQSKKKRPRRVVRPKPKSTQVEKSDDIEDI----------------------------------------------------------------------------NF---------------------------------TKDE--------------TLE------IRASLLKWYDENQRD-LPWRRISSKGEDEEDNEDTEES------------------------------E----KRA---------------------YA------------------VWVSEVMLQQTRVQTVIDYFNKWMTKWPTLSHLAQASLEEVNEMWAG--LGYYRRARFLLEGAKMIVEE-GGGFPKAVPALRK-VKGIGEYTAGAIASIAFKEVVPVVDGNVVRVIARLK-AVST-NPKEAVAVKNTWKLAGQLV-----------DLCRPGDFNQALMELGATVCTPSS-PSCNE--CPIS--------------TKCHAL---------------------------------------------L---------LSRCH---------DSVQVT-----------DYPMK--IVKAKQ--RSDFAAVTVVEVLEGP---------R--M-KDEAHPNS------KF--ILVKRADK-----GLLAGLWEFP-----S-------------------------------------------------------VL------LDGEADSVTRR---------------------------------DAID------H---------YL-KS--AF--D---------------------------------------------LDPT------KS--CDI-------ISREDV-------------G----------EYVHVFTHIRLKMYVEWMVLHV----KGF--------------------------------------------------------------------KKLWNKK---Q------GEDD-----------------INWKFV---------------DR--QT----L-SCM-----GLTSG-------V---RK---------VY-------G----------M---IE----NYKQRTSSSLPARARSRKGSGKSKNWK--------------------------------------------------
>XP_059626324.1 adenine DNA glycosylase [Cornus florida]
-------------------------------------------------------------------------------------------MPWIAYSYFQTHCSARRSPLLYSVYRAQYLHSPPTVISMEDAI----------------------------------------------------------------------------PTTTAKNKKATMSETTTAKKRPRRVNGPKPKYAEEEEVKKGGDIEDFDFCKDETLE------IRASLLEWYDHNQRD-LPWRIINKGDKNDGNDDDDDDS------------------------------KDRSERRA---------------------YA------------------VWVSEVMLQQTRVQTVIDYFNRWMLKWPTIHHLARASLEEVNEMWAG--LGYYRRARFLLEGAKKIVEK-GGGFPKTASALRK-IPGIGDYTAGAIASIAFQEAVPVVDGNVIRVIARLK-TISA-NPKDSVTIKNVWKLAGQLV-----------DPCRPGDFNQALMELGATICTPLS-PTCSA--CPVS--------------GQCRALSISG-----------------------------------------Q---------LGSVL---------VT---------------DYPAR--VVKAKQ--RHDFSAVCVV----EILEGHDIMVGP--Q-SE-----G------RF--LLVKRPDE-----GLLAGLWEFP-----S-------------------------------------------------------VL------LSGEADLSTRR---------------------------------KAID------Q---------FL-KK--SF--N---------------------------------------------LDLK------DS--CRV-------LLRKDV-------------G----------ECVHVFTHIRLKMYVELLVLHL----KGG------------------------------------------------------------TDD------LLGKPD---S------ETMT-------------------WKSV---------------DS--RA----L-SSL-----GLTTG-------V---RK---------VC-------T----------M---VQ----KFKQNSFNPIPAKAQKKTSTKVKRGKTGP------------------------------------------------
>XP_009610155.1 adenine DNA glycosylase [Nicotiana tomentosiformis]
------------------------------------------------------------------MQLAICLHFQTHCVAGKHNWHYSLSSMDAIGAGAEKKTAISKKRPRSTRQPKPKPKIEVPTSGDIEDF----------------------------------------------------------------------------SF------------------------------------S--------------KNE---TLQIRASLLEWYDNNQRD-LPWR-----------------RISSSSSCGFKED------------------DDEREKRG---------------------YA------------------VWVSEVMLQQTRVSTVIDYFNRWMNKWPTLRHLAQASLEEVNEMWAG--LGYYRRARFLLEGAKEVVEQ-GGTFPETVSDLRN-IKGIGEYTAGAISSIAFKKAVPVVDGNVVRVISRLK-AISA-NPKDAASVKNFWKLAGQLV-----------DPFRPGDFNQALMELGATLCSLSN-PGCAA--CPIS--------------AQCHAL---------------------------------------------S---------LSRQN---------ESVHVT-----------DYPIK--VMKAKQ--RHEFSAVSVVEILDC----------Q--E-TIGPQSSS------KF--ILVKRPNN-----GLLAGLWEFP-----S--------VLLE---------------------------------KE--------AD------LA------SRR---------------------------------IAID------K---------FL-QS--SF--N---------------------------------------------LDLK------ES--IRI-------VSREYI-------------G----------EYVHVFSHIRLKMYIELLVLRP----KGN------------------------------------------------------------NSI-----DYKKQDK---E---------S-----------------MTWKYV---------------DS--KN----L-DSM-----GLTSG-------V---RK---------VY-------S----------M---VQ----KHKQTDQGTILERRRKPALRR--------------------------------------------------------
>XP_060202980.1 adenine DNA glycosylase [Lycium barbarum]
-----------------------------------------------------------------------------------------MPVGICLQFQTHCLAGKRYSVSSMEKRTGITKKRPRKPGKEVGDI----------------------------------------------------------------------------ED----------------------------------IFS--------------NDE---TLQIRASLLEWYDKNQRD-LPWR-----------------RISSSDASD----------------------D----KRG---------------------YA------------------VWVSEVMLQQTRVSTVVDYFNRWMNKWPTLHHLSQASLEEVNEMWAG--LGYYRRARFLLEGAKEVVEG-GGSFPETVSDLRK-IRGIGEYTAGAIASIAFKKAVPVVDGNVVRVISRLK-AISA-NPKDPVTVKSFWKLAGQLV-----------DPCRPGDFNQALMELGATLCSLSN-PGCAA--CPIS--------------AQCHAL---------------------------------------------S---------LSRQN---------ESVHVT-----------DYPIK--VVKAKQ--RHEFSAVSVVEILDC----------Q--E-TTGPKSSS------KF--ILVKRPNK-----GLLAGLWEFP-----S--------VLLE---------------------------------KE--------AD------WA------SRR---------------------------------KAID------N---------FL-QS--SF--N---------------------------------------------LDLK------ES--TRI-------VSREDI-------------G----------EYVHVFSHIRLKMHVELLVLHP----KGN------------------------------------------------------------RSI-----DNKKLDK---E---------S-----------------ITWKYV---------------DS--KN----L-GSM-----GLTSG-------V---RK---------VY-------S----------M---VQ----KHKQTEQDIIPKVRRKTAVRR--------------------------------------------------------
>XP_059305098.1 adenine DNA glycosylase [Lycium ferocissimum]
--------------------------------------------------------------------------------------------MPLGICLQFQTHCLAGKRYSVSSMEKKTGITKKRPRKPGKEV----------------------------------------------------------------------------GD----------------------------------IED-----------IFSNDE---TLQIRASLLEWYDKNQRD-LPWR-------------------RISSSNASD--------------------D----KRG---------------------YA------------------VWVSEVMLQQTRVSTVVDYFNRWMNKWPTLHHLSQASLEEVNEMWAG--LGYYRRARFLLEGAKEVVEG-GGSFPETVSDLRK-IRGIGEYTAGAIASIAFKKAVPVVDGNVVRVISRLK-AISA-NPKDPVTVKSFWKLAGQLV-----------DPCSPGDFNQALMELGATLCSLSN-PGCAA--CPIS--------------AQCHAL---------------------------------------------S---------LYRQN---------ESVHVT-----------DYPIK--VVKAKQ--RHEFSAVSVVEILDC----------Q--E-TTGPKSSS------KF--ILVKRPNK-----GLLAGLWEFP-----S--------VLLE---------------------------------KE--------AD------WA------SRR---------------------------------KAID------N---------FL-QS--SF--N---------------------------------------------LDLK------ES--TRI-------VSREDI-------------G----------EYVHVFSHIRLKMHVELLVLHP----KGN------------------------------------------------------------RSI-----DNKKLDK---E---------S-----------------ITWKYV---------------DS--KN----L-GSM-----GLTSG-------V---RK---------VY-------S----------M---VQ----KHKQTEQDIIPKARRKTAVRR--------------------------------------------------------
>XP_047252889.1 adenine DNA glycosylase [Capsicum annuum]
--------------------------------------------------------------------------------------------------MEAGVEKKTAISPKSKKRPRRKREVPPTEVGDIEDI----------------------------------------------------------------------------SF------------------------------------S--------------KDE---ALQIRASLLEWYDKNQRD-LPWR---------TMSGGLDER------------------------------D----KRG---------------------YA------------------VWVSEVMLQQTRVSTVIDYFKRWMNKWPTLHHLAQASLEEVNEMWAG--LGYYRRVRFLLQGAKEVVEG-GGRFPETVSDLRK-IKGIGEYTAGAIASIAFRKAVPVVDGNVVRVISRLK-TISA-NPKDAATVKSFWKLAGQLV-----------DPCRPGDFNQALMELGATLCSLSN-PGCAA--CPIS--------------AQCHVL---------------------------------------------S---------LSGEN---------ELVHVT-----------DYPTK--VVKAKQ--RHEFSAVSVVEILNC----------Q--E-TMGPQSSS------KY--ILVKRPNK-----GLLAGLWEFP-----S--------VLLE---------------------------------KE--------AD------LT------SRR---------------------------------KAVD------N---------YL-QS--SF--N---------------------------------------------LDLK------ES--TRI-------VSRENI-------------G----------ECVHVFSHIRLKMYVELLVLHA----KGN------------------------------------------------------------RSI-----DYKKQGK---E---------S-----------------ITWKYV---------------DN--EN----L-GNM-----GLTSG-------V---RK---------VY-------T----------M---VQ----KHKQTEQSTIPGRRRKTAVRR--------------------------------------------------------
>XP_049408581.1 adenine DNA glycosylase [Solanum stenotomum]
----------------------------------------------------------------------MPLTICLHFETHCLAGNLNRQYSVSMEAGVEKKRVISPKSKKRGRRNREIPRKEVPLSDDIEDI----------------------------------------------------------------------------SF---------------------------------SKDE--------------TLQ------IRASLLEWYDENQRD-LPWR-----------------RIS----------------------------SGFDERDK-------------------RGYA------------------VWVSEVMLQQTRVSTVIDYFKRWMNKWPTLHHLAQASLEEVNEMWAG--LGYYRRVRFLLQGAKEVVEE-GGSFPETVSELRK-IKGIGEYTAGAIASIAFNKAVPVVDGNVVRVISRLK-AISA-NPKDAATVKSFWKLAGQLV-----------DPCRPGDFNQALMELGATLCSLSN-PGCAA--CPIS--------------AQCHAL---------------------------------------------S---------LSRQN---------ESVHVS-----------DYPTK--VVKAKQ--RHEFSAVSVVEILDC----------Q--E-MTGPQSSS------KY--ILVKRPDE-----GLLAGLWEFP-----S--------ILLE---------------------------------KE--------AD------LA------SRR---------------------------------KAID------N---------FL-QS--SF--N---------------------------------------------LDLK------ES--TRI-------VSREDI-------------G----------ECVHVFSHIYLKMYVELLVLHP----KGN------------------------------------------------------------RSI-----DYKKLDK---E---------S-----------------ITWKYV---------------DG--KN----L-GSM-----GLTSG-------V---RK---------VY-------T----------M---VQ----KHKQTEQATIPERRRKTAVRR--------------------------------------------------------
>XP_049345482.1 adenine DNA glycosylase [Solanum verrucosum]
----------------------------------------------------------------------MPLTICLHFETHCLAGNLNRQYSVSMEAGVEKKRVISPKSKKRGRRNREIPRKEVPLSDDIEDI----------------------------------------------------------------------------SF---------------------------------SKDE--------------TLQ------IRASLLEWYDENQRD-LPWR-----------------RISSGFDER----------------------D----KRG---------------------YA------------------VWVSEVMLQQTRVSTVIDYFKRWMNKWPTLHHLAQASLEEVNEMWAG--LGYYRRVRFLLQGAKEVVE--GGSFPETVSELRK-IKGIGEYTAGAIASIAFNKAVPVVDGNVVRVISRLK-AISA-NPKDAATVKSFWKLAGQLV-----------DPCRPGDFNQALMELGATLCSLSK-PGCAA--CPIS--------------AQCHAL---------------------------------------------S---------LSRQN---------ESVHVS-----------DYPTK--VVKAKQ--RHEFSAVSVVEILDC----------Q--E-MTGPQSSS------KY--ILVKRPDE-----GLLAGLWEFP-----S--------ILLE---------------------------------KE--------AD------LA------SRR---------------------------------KAID------N---------FL-QS--SF--N---------------------------------------------LDLK------ES--TRI-------VSREDI-------------G----------ECVHVFSHIYLKMYVELLVLHP----KGN------------------------------------------------------------RSI-----DYKKLDK---E---------S-----------------ITWKYV---------------DG--KN----L-GSM-----GLTSG-------V---RK---------VY-------T----------M---VQ----KHKQTEQATIPERRRKTAVRR--------------------------------------------------------
>XP_024005034.1 adenine DNA glycosylase [Eutrema salsugineum]
----------------------------------------------------------------MAFLRVRLINPTFERSTVASKRQNPKTILSFHCKASGFESKPMSHSSVPRQNLMRKCRPKKEEEPLGGDM----------------------------------------------------------------------------ED----------------------------------LFS--------------EKE---TQKIRMSLLDWYDDNHRD-LPWR-----------------KTRSESEK-----------------------E----RRA---------------------YE------------------VWVSEIMLQQTRVQTVMEYYKRWMNRWPTINDLAQASLEEVNEMWAG--LGYYRRARFLLEGAKMVVAGKEG-FPNQASTLMK-VKGIGEYTAGAIASIAFNEAVPVVDGNVIRVLARLK-AISA-NPKDRITIKNFWKLAAQLV-----------DPSRPGDFNQSLMELGATLCTVSK-PSCSS--CPVS--------------SQCRAY---------------------------------------------S---------LFQEN---------RTIPVT-----------DYPTK--VLKSKP--RRDFCCVCVLEILNQER--------N--Q-SE-----G------RF--VLVKRPEE-----GLLAGLWEFP-----S-------------------------------------------------------II------LDEEADLAARR---------------------------------NAIN------L---------YL-KE--AF--H---------------------------------------------VKPK------ET--CAI-------VSRKEL-------------G----------EFVHIFTHIRRKIYVELLVVQL----TGG----------------------------------------------------------------------KDLFK---N------QAND----------------TLTWKCV---------------NS--DV----L-STM-----GLTSA-------V---RK---------VY-------S----------M---VE---AHKQGLSVAPVSSNRTATSRKRRIP-----------------------------------------------------
>XP_006282600.2 adenine DNA glycosylase [Capsella rubella]
------------------------------------------------------------------------MARLLRVARNPTFERSTVASKRQNPKTILSFHYKASNFRTKTMSQSSTPREKLKKKSRAEKP----------------------------------------------------------------------------EE----------------------------------EEEPLGGDIEDLFSGNETQE------IRMSLLDWYDTNQRD-LPWR-----------------KRRSESEK-----------------------E----RRA---------------------YE------------------VWVSEIMLQQTRVQTVLEYYKRWMLKWPTINDLAQASLEEVNEMWAG--LGYYRRARFLLEGAKMVVAGKDG-FPNQASSLMK-VKGIGEYTAGAIASIAFNEAVPVVDGNVIRVLARLK-AISA-NPKDRRTARNFWKLAAQLV-----------DPSRPGDFNQSLMELGATLCSVSK-PSCSS--CPVS--------------SQCRAY---------------------------------------------S---------LSQEN---------RTISVT-----------DYPTK--VVKAKP--RCDFCCVCVLEILNLER--------N--Q-SG-----G------RF--VLVKRPEE-----GLLAGLWEFP-----S-------------------------------------------------------VI------LDKEAGLATRR---------------------------------NAIN------L---------YL-KE--AF--H---------------------------------------------VQPK------KT--CTI-------VSRKEL-------------G----------EFVHIFTHIRRKVYVELLVVQL----TGG--------------------------------------------------------------------TDALLKD---Q------ANDT-----------------LTWKCV---------------GS--DA----L-STM-----GLTSA-------V---RK---------VY-------S----------M---VE---AHKQGSSVAPDSSNRAAISRKRRIS-----------------------------------------------------
>XP_020877042.1 adenine DNA glycosylase [Arabidopsis lyrata subsp. lyrata]
----------------------------------------------------------------------MACLLRVALNPTFERSTVASERQNPSSHCKVSSFKTKTMSQSSAPGEKLMRKCRKKREEEEEPL---------------GGDIEDLFS----------------------------------------------------EN------------------------------------E--------------TEK------IRMGMLDWYDVNQRD-LPWR-----------------KRRSESEK-----------------------E----RRA---------------------YE------------------VWVSEIMLQQTRVQTVMDYYKRWMQKWPTIYDLAQASLEEVNEMWAG--LGYYRRARFLLEGAKMVVAGKDG-FPNQASSLMK-VKGIGEYTAGAIASIAFNEAVPVVDGNVIRVLARLK-AISA-NPKDRLTARNFWKLAAQLV-----------DPSRPGDFNQSLMELGATLCSVSK-PSCSS--CPVS--------------SQCRAF---------------------------------------------S---------LSEEN---------RTISVT-----------DYPTK--VIKAKP--RRDFCCVCVLEILNLER--------N--Q-SG-----G------RF--VLVKRPEQ-----GLLAGLWEFP-----S--------VILD---------------------------------EE--------AD------SP------TRR---------------------------------SAIN------L---------FL-KE--AF--H---------------------------------------------VEPK------KT--CTI-------VSREEL-------------G----------EFVHVFTHIRRKVYVELLVVQL----TGG------------------------------------------------------------TKD-----LFKGQAK---D---------T-----------------LTW--K---------------CVG-SD----VLSTM-----GLTSA-------V---RK---------VY-------S----------M---VE----AHKQGLSVAPVSSNRTAILRKRRIS----------------------------------------------------
>XP_010069551.2 adenine DNA glycosylase [Eucalyptus grandis]
--------------------------------------------------------------------MKSHLLSAPRIAFQQSQFNSRAPMKKNPPSPPKKSRSARVKANANDDGSRPGTKRPRRERNPPKAL-------------------------------------------------------------------------TLRQE------------------------------------PGAPDIEDFSFTGEEVSG------ARASLLEWYDRNRRD-LPWRASNGGGNAGNAQEDEDGD------------------------------GEEEDRRA---------------------YG------------------VWVSEVMLQQTRVQTVIDYYNRWMLKWPTLHHLASASLEEVNEMWAG--LGYYRRARFLLEGAKMIVTGGEG-FPRTVEALRK-IPGIGDYTAGAIASIAFNEVVPVVDGNVVRVLARLK-AVSA-NPKDSATVKKFWKLAAQLV-----------DPDRPGDFNQSLMELGATLCTPSN-PSCSS--CPIS--------------IQCQAL---------------------------------------------A---------ISRKD---------ESVTVT-----------DYPSK--GIKTKQ--REEFSAVCVV----EILRGDDSFASN--S-SE-----S------GY--LLVKRPDE-----GLLAGLWEFP-----S-------------------------------------------------------VM------LKDEADSDTRR---------------------------------KAID------H---------FL-EQ--SF--G---------------------------------------------LNS-------TV--CIP-------VTREDV-------------G----------DFVHIFSHIRLRIFAELLVLRL----KEE---------------------------------------------------------------------MSFFRK---H------SKKT-----------------LTWKYV---------------DS--EA----L-SSL-----GLTSG-------V---RK---------VY-------A----------M---IQ----KFKKSSSPKCSHLRRRSRLKQ--------------------------------------------------------
>XP_056171662.1 adenine DNA glycosylase [Syzygium oleosum]
-----------------------------------------------------------MKTHFLSAPRIVFQPQFNHRTPMKKNKPSQPKKDKCARMKANANDHDSPGKKRPRREINPPKALALRQEPEAPDI-----------------------E----------------------------------------------------DF----------------------------------SFD--------------REE---VSGARASLLEWYDLNRRE-LPWRMSGSEGNTGNAPEDEEEE------------------------------D----RRA---------------------YG------------------VWVSEVMLQQTRVQTVIDYYNRWMLKWPSLHHLASASLEEVNEMWAG--LGYYRRARFLLEGAKMIVAGGEG-FPRTVGALRK-IPGIGDYTAGAIASIAFNEVVPVVDGNVVRVLARLK-AISA-NPKDSATVKNFWKLAAQLV-----------DPDRPGDFNQSLMELGATVCTPLN-PSCSS--CPIS--------------IQCQAL---------------------------------------------S---------ISRKD---------ESVTVT-----------DYPSK--GVKTKQ--REEFSAVCVV----EILRGEDAFASN--S-TE-----S------GY--LLVKRPDE-----GLLAGLWEFP-----S-------------------------------------------------------VM------LKDEADSDTRR---------------------------------KAID------N---------FL-EQ--SF--G---------------------------------------------LDL-------TI--CIP-------ITREDV-------------G----------DFVHIFSHIRLRIFVELLVLRL----KDE---------------------------------------------------------------------TSFFRK---H------SKKT-----------------LTWKYV---------------DS--EA----L-SSL-----GLTSG-------V---RK---------VY-------A----------M---VQ----KFKKNSLPKCSQPRRRSRLKQ--------------------------------------------------------
>XP_030553300.1 adenine DNA glycosylase [Rhodamnia argentea]
-----------------------------------------------------------------------MKSHFLSAPRIAFQSQFNNHATMKNNKPSQPKKKSARMKVNASDNDSPGKKRPRRERNPPKAL-------------------------------------------------------------------------TLGQE------------------------------------SEAPDIEDFSFTREEVSG------VRASLLEWYDLNGRD-LPWR---TRGSEGNTGNAQEDK------------------------------DEEEDRRA---------------------YG------------------VWVSEVMLQQTRVQTVIDYYNRWMLKWPSLHHLASASLEEVNEMWAG--LGYYRRARFLLEGAQMIVAGGEG-FPRTVGALRK-IPGIGDYTAGAIASIAFNEVVPVVDGNVVRVLARLK-AISA-NPKDSATVKSFWKLAAQLV-----------DPDRPGDFNQSLMELGATACTPLN-PSCFS--CPIS--------------IQCQAL---------------------------------------------S---------ISRKD---------ESVTVT-----------DYPSK--GVKTKQ--REEFSAVCVV----QILRGEDAFASD--SSES------------GY--LLVKRPDE-----GLLAGLWEFP-----S-------------------------------------------------------VM------LKDEADSDARR---------------------------------EAID------H---------FL-EQ--SF--G---------------------------------------------LNS-------TI--CIP-------ITREDV-------------G----------DFVHIFSHIRLRIFVELLVLRL----KDE-------------------------------------------------------------------------TS---FFRKHGKKTLT-------------------WKYV---------------DS--EA----L-SSL-----GLTSG-------V---RK---------VY-------A----------A---VE----KFKKNSLPKCSQPRRRSRLKQ--------------------------------------------------------
>XP_050208211.1 adenine DNA glycosylase [Mercurialis annua]
--------------------------------------------------------------------------------------------------MAELKDPKNNKPKPILQPRKKRKTTQEEPDQDQESL----------------------------------------------------------------------------PD----------------------------------IED--------------LFNNQETQKIRDSLLQWYDKNQRV-LPWR-----------------KPK----------------------------T----TDP---------SQANEEDKEKRAYG------------------VWVSEIMLQQTRVQTVIDYYNRWMLKWPTLGHLAQASLEEVNEMWAG--LGYYRRARFLLEGAKMINCREDG-FPNTVSSLKK-VPGIGDYTAGAIASISFNEVVPVVDGNVIRVLTRLK-AISA-NPKDSTTLKNLWKLAARLV-----------DPFRPGDFNQSLMELGATVCTPSN-PNCAL--CPVS--------------SECRAL---------------------------------------------S---------ISNLD---------KSVLVT-----------DYPMK--VAKVKQ--RHDFCAVCVV----EVFGTQGSVEDE--Q-TD-----S------RF--LLVKRPDD-----GLLAGLWEFP-----T-------------------------------------------------------CM------LDKEVDLSKRR---------------------------------KEID------H---------FL-KQ--SF--K---------------------------------------------LDPG------KT--FSI-------VLREDI-------------G----------EFVHIFSHIRLKVYVDFLVIRL----TGG--------------------------------------------------------------------MSRNFYK---Q------EKEA-----------------MNWKCV---------------DK--KT----L-STL-----GLTSG-------V---RK---------VY-------T----------M---VE----KFKQKKLSTDSAPARKRINSRKVSPRASPTDRV--------------------------------------------
>XP_015578081.3 adenine DNA glycosylase [Ricinus communis]
--------------------------------------------------------------------------MCSLVKPRLRVRVFGRFEFSKPKVTPTPIILTRIPHFAPISAAMEDSRKLKNKKRNVQLI-----------------------S----------------------------------------------------KE------------------------------------QEIVVDIEDIFIDKETQK------IRESLLEWYDQNQRQ-LPWR-----------------RQK----------------------------T----TNP---------SQESEEEKEKRAYG------------------IWVSEVMLQQTRVQTVIDYYNRWMLKWPTIHHLAQASLEEVNEIWAG--LGYYRRARFLLEGAKMIVA--GGGFPNTVSSLRK-VPGIGDYTAGAIASIAFKEVVPVVDGNVVRVLTRLR-AISA-NPKDSMTVKKLWKLAAQLV-----------DPCRPGDFNQSLMELGATVCAPSN-PSCSS--CPVS--------------SQCRVL---------------------------------------------S---------ISNQD---------KSILVT-----------DYPTK--VVKVKP--KHEFSAVCVVEILGSCGPVDN----Q--K-TD-----S------KF--LLVKRPDD-----GLLAGLWEFP-----T--------CRLD---------------------------------KE--------AD------LI------TRR---------------------------------NEID------H---------FM-KK--SF--R---------------------------------------------LDPE------KT--YSM-------VLREDI-------------G----------EFVHIFTHIRLKVYVDLLVIRL----KGG------------------------------------------------------------MSQ-----LFRKQEK---E---------A-----------------TNWKCV---------------EK--KA----L-PNL-----GLTSG-------V---RK---------VY-------T----MVE---K---FK---QQKLSTDSGPPRKRMSSRTRNH--------------------------------------------------------
>XP_024440551.2 adenine DNA glycosylase [Populus trichocarpa]
---------------------------------------------------MSGNTNPKVSGWRGVGRFEFSKAPSSRSSRLIQKVNRKPHLTTATTMDEEGIEKPSKRKRNAAIAKPKEQRQHSSKKQVVADI----------------------------------------------------------------------------ED---------------------------------------------------LFSDKETQKIRASLLEWYDHNQRD-LPWR-----------------R------------------------------ITQTKETP-----FKEEEEEEEEEEERRAYG------------------VWVSEVMLQQTRVQTVIDYYNRWMLKWPTLHHLAQASLEEVNEMWAG--LGYYRRARFLLEGAKMIVAGGDG-FPKIVSSLRK-VPGIGDYTAGAIASIAFKEVVPVVDGNVIRVLARLK-AISA-NPKDKVTVKKFWKLAAQLV-----------DPHRPGDFNQSLMELGATLCTPVN-PSCSS--CPVS--------------GQCRAL---------------------------------------------T---------ISKLD---------KLVLIT-----------DYPAK--SIKLKQ--RHEFSAVCAVEITGRQDLIEG----D--Q-SS-----S------VF--LLVKRPDE-----GLLAGLWEFP-----S-------------------------------------------------------VM------LGKEADMTRRR---------------------------------KEMN------R---------FL-KK--SF--R---------------------------------------------LDPQ------KT--CSV-------LLREDI-------------G----------EFIHIFTHIRLKVYVELLIVHL----KGD--------------------------------------------------------------------MSDLFSK---Q------SREN-----------------MTWKCV---------------DR--EA----L-SSL-----GLTSG-------V---RK---------AC-------T----------M---VQ----KFKQKSLSTVSAAARKRTNSKKPGSS---------------------------------------------------
>XP_061961144.1 adenine DNA glycosylase [Populus nigra]
---------------------------------------------------MSGNTNPKVSGWRGVGRFEFSKAPSSRSSRLIQKVSTKPHLTTATTMDEEGIEKPGKRKRNAAIAKPNEQRQHSSKKQVVADI----------------------------------------------------------------------------ED---------------------------------------------------LFSDKETQKIRASLLDWYDHNQRD-LPWR-----------------R------------------------------ITQTKETP---------FKEEEEEEERRAYG------------------VWVSEVMLQQTRVQTVIDYFNRWMLKWPTLHHLAQASLEEVNEMWAG--LGYYRRARFLLEGAKMIVAGGDG-FPKIVSSLRK-VPGIGDYTAGAIASIAFKEVVPVVDGNVIRVLARLK-AISA-NPKDKVTVKKFWKLAAQLV-----------DPHRPGDFNQSLMELGATLCTPVN-PSCSS--CPVS--------------GQCRAL---------------------------------------------T---------ISKLD---------KLVLIT-----------DYPAK--SIKLKQ--RHEFSAVCAVEITGR----------Q--DLIEGDQSSS------VF--LLVKRPDE-----GLLAGLWEFP-----S---------------------------------------------VM-------LGK------EADLTRRRKEM---------------------------------NRFL-----KK---------SF-RL--DPQKT---------------------------------------------CSV-------LL--------------REDI-------------G----------EFIHIFTHIRLKVYVELLIVHL----KGD-----------------------------------------------------------------MSDLFSKQSG---E---------N-----------------MTWKCV---------------DR--EA----L-SSL-----GLTSG-------V---RK---------AC-------T----------M---VQ----KFKQKSLSTVSAASRKRTNSKKPGSS---------------------------------------------------
>XP_021907356.1 adenine DNA glycosylase [Carica papaya]
--------------------------------------------------------------------------------------------------------MKNQKLEKKSRKMPHLATQQQDEQDAGGDI----------------------------------------------------------------------------ED---------------------------------------------------LFSEQETVKTRESLLEWYDKNQRD-LPWR--------------VSEK------------------------------DLLNMKNDSNSDKGGGGGEEEEEGKERRAYE------------------VWVSEVMLQQTRVQAVIDYYNRWMQRWPTVHHLAQASLEEVNEMWAG--LGYYRRARFLLEGAKMIDAGKAG-FPSRASDLKK-IKGIGDYTAGAIASIAFKEVVPLVDGNVVRVLARLK-AISA-NPKDRVTIKTFWKLAAQLV-----------DPSRPGDFNQSIMELGATLCTPLN-PSCSS--CPIS--------------DQCRAH---------------------------------------------S---------ISRQD---------KSVLVT-----------DYPAK--VVKAKQ--RHDFSFVCVV----EILGNPCTPGQN--Q-SD-----S------RF--LLIKRPDE-----GLLAGLWEFP-----S-------------------------------------------------------VT------LNEEANLTMRR---------------------------------KAID------N---------FL-KS--SF--S---------------------------------------------LDV-------KK--TCI-------VLREDV-------------G----------QFVHIFTHIRRMIYVELLILHL----KGA------------------------------------------------------------VND-------LFSKP---H------EETA-------------------WKCV---------------DG--NA----L-SRM-----GLTSA-------V---RK---------VY-------S----------M---IQ----KFKQSDVAHSSTKRRKRII----------------------------------------------------------
>XP_022771619.1 adenine DNA glycosylase [Durio zibethinus]
----------------------------------------------------------------MVALLCSTTRGFEFETVAASSSSSSWVCFKKTNPNLFSHSPMARKDKANNSNKPKRRQLIKREEEVIGDI----------------------------------------------------------------------------ED----------------------------------LFS--------------KED---TYKIRASLLEWYDKNQRD-LPWR-----------------RRTTQSGNGKNVKEEE---------------E----ESA---------------------YG------------------VWVSEVMLQQTRVQTVIDYYNRWMQKWPTLQHLAQASLEEVNEMWAG--LGYYRRARFLLEGAKMIVSG-GSEFPNTVSTLRK-VPGIGDYTAGAIASIAFKEVVPVVDGNVVRVLARLK-AISA-NPKDKITVKNLWKLAAQLV-----------DPSRPGDFNQSLMELGATLCTALN-PSCSS--CPVS--------------SQCRAF---------------------------------------------Y---------NSKND---------ESVKVT-----------DYPMK--VVKAKQ--RNDFSTVCVV----EISGGQGISLQS--Q-SD-----S------RF--LLVKRPDE-----GLLAGLWEFP-----S---------------------------------------------VT-------LDK------EADLSVKRKLI---------------------------------DQLL-----KK---------SF-RL--NPLKN---------------------------------------------CSI-------IS--------------RELV-------------G----------EFVHVFSHIRRKIYVELLVLHL----KVG------------------------------------------------------------------MHDLFKEKD---K------KAMD-------------------WKLL---------------DC--EA----V-SNM-----GLTSA-------V---RK---------VY-------S----------M---VQ----KFKQNGLSSNSIPLRKRVKCS--------------------------------------------------------
>XP_012473350.2 adenine DNA glycosylase [Gossypium raimondii]
------------------------------------------------------------------------------------------------------------MAKTNKTKRPQLIKQEEQIGDIEDLF-----------------------S----------------------------------------------------EE------------------------------------D--------------THK------IRASLLEWYDKNQRD-LPWRTSTKKSENGENVQEEEEE------------------------------E----KRA---------------------YG------------------VWVSEVMLQQTRVQTVIDYYNRWMLKWPTLQHLSQASLEEVNEMWAG--LGYYRRARFLLEGAKMIVAE-GSEFPNTVFALRK-VPGIGDYTAGAIASIAFKQVVPVVDGNVVRVLARLK-AISA-NPKDKTTVKNFWKLAAQLV-----------DPSRPGDFNQSLMELGATLCTPLN-PNCTS--CPVS--------------SQCRAL---------------------------------------------H---------NSRND---------ESVMVM-----------DYPMK--VVKTKQ--RNDFSTVSVVEISRS----------Q--DRLQQTKSNS------RV--LLVKRPDE-----GLLAGLWEFP-----C---------------------------------------------VT-------LDE------EADLSMRRKLI---------------------------------DQLL-----KK---------SF-KL--NPPKN---------------------------------------------CNV-------IS--------------RELV-------------G----------EFVHVFSHIRRKIYVELLVLHL----KGG--------------------------------------------------------------KHVLFEEDDINAT---D-----------------------------WKLL---------------DC--EA----V-SRM-----GLTSS-------V---RK---------VY-------S----------M---VQ----KFKQDGTSNNSVPLRKRPKCS--------------------------------------------------------
>XP_017603008.2 adenine DNA glycosylase [Gossypium arboreum]
------------------------------------------------------------------MVAFPFYLPFPTRGIEFQTALINSSSWSYFKKTNPNLLSHLSMAKTNKKKRPQLIKQEEQIGDIEDLF-----------------------S----------------------------------------------------EE------------------------------------D--------------TYK------IRASLLEWYDKNQRD-LPWRTSTKKSENGENVQEEEEE-----------------------------------KRA---------------------YG------------------VWVSEVMLQQTRVQTVIDYYNRWMLKWPTLQHLSQASLEEVNEMWAG--LGYYRRARFLLEGAKMIVAE-GIEFPNTVSALRK-VPGIGDYTAGAIASIAFKQVVPVVDGNVVRVLARLK-AISA-NPKDKTTVKSFWKLAAQLV-----------DPSRPGDLNQSLMELGATLCTPLN-PNCTS--CPVS--------------SQCRAL---------------------------------------------H---------NSRND---------ELVMVT-----------DYPMK--VVKAKQ--RIDFSTVSVVEISRS----------Q--DRSQQTKSNS------RV--LLVKRPDE-----GLLAGLWEFP-----C---------------------------------------------VT-------LDE------EADLSMRRKLI---------------------------------DQLL-----KK---------SF-KL--NPPKN---------------------------------------------CNV-------IS--------------RELV-------------G----------EFVHVFSHIRRKIYVELLVLHL----KGG--------------------------------------------------------------KHVLFEEDDINTT---D-----------------------------WKLL---------------DS--EA----I-SRM-----GLTSA-------V---RK---------VY-------S----------M---VQ----KFKQDGSSNNSVPSRKRPKCS--------------------------------------------------------
>XP_016721814.1 adenine DNA glycosylase [Gossypium hirsutum]
-----------------------------------------------------------------------------------------------------------MVAFPFYLPFPTRGIEFQTALINSSSW---------------SYFKKTNPNLLSHLSMAKTNKTKRPQLIKQEEQIGDIEDLFS-------------------EE------------------------------------D--------------TYK------IRASLLEWYEKNQRD-LPWR-----------------TST--------------KKSENGENVQEEEEE----KRA---------------------YG------------------VWVSEVMLQQTRVQTVIDYYNRWMLKWPTLQHLSQASLEEVNEMWAG--LGYYRRARFLLEGAKMIVAE-GIEFPNTVSALRK-VPGIGDYTAGAIASIAFKQVVPVVDGNVVRVLARLK-AISA-NPKDKTTVKSFWKLAAQLV-----------DPSRPGDFNQSLMELGATLCTPLN-PNCTS--CPVS--------------SQCRAL---------------------------------------------H---------NSRND---------ELVMVT-----------DYPMK--VVKAKQ--RIDFSTVSVVEISRS----------Q--DRSQQTKSNS------RV--LLVKRPDE-----GLLAGLWEFP-----C---------------------------------------------VT-------LDE------EADLSLRRKLI---------------------------------DQLL-----KK---------SF-KL--NPPKN---------------------------------------------CNV-------IS--------------RELV-------------G----------EFVHVFSHIRRKIYVELLVLHL----KGG--------------------------------------------------------------KHVLFEEDDINTT---D-----------------------------WKLL---------------DS--EA----I-SRM-----GLTSA-------V---RK---------VY-------S----------M---VQ----KFKQDGSSNNSVPLRKRPKCS--------------------------------------------------------
>XP_006469387.4 adenine DNA glycosylase [Citrus sinensis]
-----------------------------------------------------------------------------MSLVLWNKSLFSAVSSLELRTSLSSSSRSTPFEQNSSFCSLTMDNERKTKKKKERQL----------------------------------------------------------------------------PE----------------------------------KKTALPLEEEDIEDLFSEKE---VKKIRQSLLQWYDKNQRE-LPWR-----------ERSESDK------------------------------EEEKEKRA---------------------YG------------------VWVSEVMLQQTRVQTVIDYYNRWMTKWPTIHHLAKASLEEVNEMWAG--LGYYRRARFLLEGAKMIVAEGDG-FPNTVSDLRK-VPGIGNYTAGAIASIAFKEVVPVVDGNVIRVLARLK-AISA-NPKDTSTVKNFWKLATQLV-----------DSCRPGDFNQSLMELGAVICTPLN-PNCTS--CPVS--------------DKCQAY---------------------------------------------S---------MSKCD---------NSVLVT-----------SYPMK--VLKARQ--RHDVSAACVVEILGGN---------D--E-SERTQPDG------VF--ILVKRRDE-----GLLAGLWEFP-----S---------------------------------------------II-------LDG------ETDITTRREAA---------------------------------ECFL-----KK---------SF-NL--DPRNN---------------------------------------------CSI-------IL--------------REDV-------------G----------EFVHIFSHIRLKVHVELLVLRI----KGG--------------------------------------------------------------------IDKWVEK---Q------DKGT-----------------LSWKCV---------------DG--GT----L-ASM-----GLTSG-------V---RK---------VY-------T----------M---VQ----KFKQKRLTTNSIPERKRTNTKRLRCS---------------------------------------------------
>XP_044466727.1 adenine DNA glycosylase [Mangifera indica]
----------------------------------------------------------------------------MNTNPSLVKSQKPLFCAWSSFELKNFSPAALTNGAPLIRKSSLLNLTMNNPKDIEDLF-----------------------S----------------------------------------------------DE------------------------------------E--------------VKK------IRTSLLQWYDKNQRE-LPWR---YKKESECACESDIEK------------------------------E----RRA---------------------YG------------------VWVSEVMLQQTRVQTVIEYYNRWMKKWPTIYHLSQASLEEVNEMWAG--LGYYRRARFLLEGAKMIVAE-GGGFPSTVSALRK-VPGIGNYTAGAIASIAFKEVVPVVDGNVIRVLSRQK-AISA-NPKDSLTVKKFWVLAAQLV-----------DPCWPGDFNQSLMELGAVICTPLN-PDCTS--CPVS--------------AQCRAL---------------------------------------------S---------MSKYN---------NSVLVT-----------DFPIK--VVKTKQ--RHDISSACVVEILEAE---------D--E-SEEKQPNS------VF--LLVKRPDE-----GLLAGLWEFP-----S--------IILK---------------------------------EE--------SN------LT------RRR---------------------------------KAID------S---------FL-KK--SF--N---------------------------------------------LDPQ------KN--CSI-------VLREDV-------------G----------EFVHIFSHIRLKIHVELLILRL----KGG------------------------------------------------------------RND-----WFEKQDK---G---------A-----------------MTWKCV---------------ES--NA----L-SSM-----GLTSG-------V---RK---------VY-------T----------M---VQ----KFKQNKLPASSISTRKRTNSKKQRCS---------------------------------------------------
>XP_062018499.1 adenine DNA glycosylase [Rosa rugosa]
--------------------------------------------------------------------------------------------------MVVKKKKKQTANAAVANRRQTLRRCRSAKQPELQDI----------------------------------------------------------------------------ED---------------------------------------------------LFSEDETEKIREALLKWYGLNRRD-LPWR-----------------E------------------------------E----EED----------------VEVRVYR------------------VWVSEVMLQQTRVQTVIQYFNRWMSKWPTIHSLAQASLEEVNEMWAG--LGYYRRARFLLEGARKIVAE-GDQFPKTVSQLLK-IPGIGDYTAGAIASIALKEAVPVVDGNVIRVIARLK-AISA-NPKDSLTVKKFWKLAAQLV-----------DPFQPGDFNQALMELGATVCTPTS-PSCGT--CPVS--------------DQCCAL---------------------------------------------S---------ISRHD--------------------SSVVVTDYPVK--VVKTKQ--RHDFSAVCVVEILGDEESSNGHQINN------------------KF--LLVKRPDE-----GLLAGLWEFP-----S-------------------------------------------------------VS------LAGEVGLVPRR---------------------------------KAID------Q---------YL--N--KY------------------------------------------------FTLNPRKTCDIV----S---------REHV-------------G----------EYVHVFSHIRLKMYVESLILRV----EGG--------------------------------------------------------------MNDLVSKQDNEIV---P-----------------------------WKCV---------------DA--EI----L-SNM-----GLTSG-------V---RK---------VY-------T----------M---VQKLKQEKSSSDPALDIKKRKRPSIK---------------------------------------------------------
>XP_048439640.1 adenine DNA glycosylase [Pyrus x bretschneideri]
----------------------------------------------------------------------------MISDRTRSKSSSRSKKDMGNAVVVVPDPKTTTKRAAPASQRQTQRRRQSAKEKEVQDI----------------------------------------------------------------------------ED----------------------------------IGD--------------LFSEEETQRIRKSLLEWYGLYRRE-LPWR-----------------E------------------------------V----EDG--------------EDLEIRAYR------------------VWVSEVMLQQTRVQTVIQYYHRWLLKWPTIHHLARASLEEVNEMWAG--LGYYRRARFLLEGARMIVAE-GVQFPKTVSQLRK-VPGIGDYTAGAIASIAFKEVVPVVDGNVIRVIARLR-AISA-NPKDSLTVKKFWKLAAQLV-----------DPFQPGDFNQALMELGATVCTPLS-PSCSS--CPAS--------------GQCRAL---------------------------------------------S---------ISRHD--------------------SSVLVTDYPVK--VVKAKQ--RRDFSAVCVVEILGD----------E--EPSDRHQINN------GF--LLVKRPDE-----GLLAGLWEFP-----S---------------------------------------------VL----LAGEAD------LV------TRR---------------------------------EEID------K---------YL-NK--HF--R---------------------------------------------LNP---------CDIAS---------REYV-------------G----------EYVHVFSHIRLKMYVEWLVLHI----KGG------------------------------------------------------------M--------VSKQLK---E--------------------------TVPWKCV---------------DA--KV----L-SSL-----GLTSG-------V---RK---------VY-------T----------M---VQKFKREQLPYGPALESKKMKRCKASRTK------------------------------------------------------
>XP_020420843.1 adenine DNA glycosylase [Prunus persica]
------------------------------------------------------------------------------------------MSSGRSSRKKKDAAVAANKRPPAAASPPQRQTQRRRQSAKEPEI----------------------------------------------------------------------------QD----------------------------------IEDLFFS----------EEE---AQRIRQALLEWYGLNRRE-LPWR-----------------EAEEDV-------------------------E----RRA---------------------YR------------------VWVSEVMLQQTRVQTVVQYFHRWMSKWPTIHHLAQASLEEVNELWAG--LGYYRRARFLLEGARMIVAE-EVQFPKTVSQLRK-VRGIGDYTAGAIASIAFKEVVPVVDGNVVRVIARLK-AVSA-NPKDSSTVKKFWKLAAQLV-----------DPFQPGEFNQALMELGATVCTPLS-PSCHS--CPVS--------------IQCCAL---------------------------------------------S---------ISRAD--------------------SSVLVTDYPVK--VVKAKQ--RHDFSAVCVVQILGDEELSEGHRTNN-----------G-------F--LLVKRPDE-----GLLAGLWEFP-----S-------------------------------------------------------VL------LAGEADLVTRR---------------------------------KAID------Q---------YL-NK--HFRLNPRNT-----------------------------------------CDI-------VS--------------REYV-------------G----------ENIHVFTHIRLKMYVELLVLHL----KGG--------------------------------------------------------------MKDLVSKQGKETV---P-----------------------------WKCV---------------DA--EV----L-SSM-----GLTSG-------V---RK---------VY-------T----------M---VQ----KFKRETVAL--------------------------------------------------------------------
>XP_021801769.1 adenine DNA glycosylase [Prunus avium]
------------------------------------------------------------------------------------------MSSGRSSRKKKDAAVAANKRPPAAASLPQRQKQRRRQSAKEPEI---------------QDIEDLFFS----------------------------------------------------EE------------------------------------E--------------AQR------IRKALLEWYGLNRRE-LPWR-------------------EAEEDV-----------------------E----RRA---------------------YR------------------VWVSEVMLQQTRVQTVVQYFHRWMSKWPTIHHLAQASLEEVNELWAG--LGYYRRARFLLEGARMIVAE-EVQFPKTVSQLRK-VRGIGDYTAGAIASIAFKEVVPVVDGNVVRVIARLK-AVSA-NPKDSSTVKKFWKLAAQLV-----------DPFQPGDFNQALMELGATVCTPLS-PSCHS--CPVS--------------VQCCAL---------------------------------------------S---------ISRAD--------------------SSVLVTDYPIK--GVKAKQ--RRDFSAVCVVQILRDEELSEGHRTNN-----------G-------F--LLVKRPDE-----GLLAGLWEFP-----S-------------------------------------------------------VL------LAGEADLVTRR---------------------------------KAID------Q---------YL-NK--HFRLNPRNT-----------------------------------------CDI-------VS--------------REYV-------------G----------ENVHVFTHIRLKMYVELLVLHL----KGG--------------------------------------------------------------MKDLVSKQGKETV---P-----------------------------WKCV---------------DA--EV----L-STM-----GLTSG-------V---RK---------VY-------T----------M---VQ----KFKRETVAL--------------------------------------------------------------------
>XP_010094230.1 adenine DNA glycosylase [Morus notabilis]
-------------------------------------------------------------------------------------------------------MRRQRLAKERRSSSSSSNAAAQVTEEDMEDL----------------------------------------------------------------------------FS----------------------------------DVE--------------IQK------MRVSLLAWYGLNRRD-LPWR----------VSLPEAND------------------------------EDDVEKRA---------------------YR------------------VWVSEVMLQQTRVQTVVDYFNRWMLKWPTLLHLSTASLEEVNEMWAG--LGYYRRARYLLEGAKMIVSE-GGQFPRTVSSLRK-VPGVGEYTAGAIASIAFKEAVPVVDGNVVRVIARLK-AISA-NPKDSATIKKFWELAAQLV-----------DPSNPGDFNQGLMELGATICTPLS-PTCSS--CPVS--------------DQCRAV---------------------------------------------S---------ISRRD--------------------RSVLVTDYPSK--GMKMKQ--RHDFSAVCVLEVLKG----------EE-DMSD-----S------EF--LLVKRPDE-----GLLAGLWEFP-----S------VLLD-----------------------------------GE----ADVDNR----------------R---------------------------------EAMN------R---------YL-KA--HF--Q---------------------------------------------IETR------KAGKVML---------REYV-------------G----------EFVHVFSHIRLRIYVEYMVLHL----KGG------------------------------------------------------------MKMKGAFRKRDTETP---P-----------------------------WKYV---------------GN--DV----I-SSM-----GLTSS-------V---RK---------VY-------T----------MVEKFK----QQKIASSNPPVPSRKRNPRSNKKGTTTTN------------------------------------------------
>XP_030497306.2 adenine DNA glycosylase [Cannabis sativa]
---------------------------------------------------------------------------------------------------MILNEWLERFGANTEMVGRVRGAAKESLVDMEDLF-----------------------T----------------------------------------------------KT------------------------------------Q--------------IEE------MRVSLLGWYGLNRRD-LPWR-----------------L------------------------------A----EDD----------------IEKRAYR------------------VWVSEVMLQQTRVQTVIDYFNRWILKWPTLHHLSQASIEEVNEMWAG--LGYYRRARFLLEGAKMIVEE-GGVFPKTVTSLRK-VRGIGEYTAGAIASIAFKEVVPVVDGNVVRVIARLK-AISA-NPKDSLTVKRFWELAAQLV-----------DPFEPGDFNQGLMELGATVCTPTN-PSCSS--CPVS--------------DHCRAL---------------------------------------------S---------NSRSD--------------------SSLHVTDYPMK--GIKIKQ--RHDFSAVCVLEIVQD----------EDMSDSDIHLSDS------EF--ILVKRPDE-----GLLAGLWEFP-----SVLLEGEANLV---------------------------------------------TR----------------R---------------------------------KMIN------Q---------YL-RN--NF--G---------------------------------------------LDIR------KSCKVVL---------REHV-------------G----------EFVHIFSHIRLKIYAELLVIHL----KGG------------------------------------------------------------MKD-----VLRKQER---E---------A-----------------LHWKSV---------------DK--NG----I-TNM-----GLTSS-------V---RK---------VY-------T----------MVQKFK----KQKFATNPAPSGKRIKRSIQRN-------------------------------------------------------
>XP_016180306.1 adenine DNA glycosylase [Arachis ipaensis]
---------------------------------------------------------------------------------MPTTLDRAVNPLLSSASQLFVKMSQRNNMAKATVIRVSNRKRKQTLVEEHLQL----------------------------------------------------------------------------QD----------------------------------IEDSAPSSCSSSFTKDEIHK------LRLALLEWYDNNHRD-LPWRTSKNASNGNDDEEEDEEV------------------------------Q----RRA---------------------YG------------------VWVSEVMLQQTRVQTVIAYYNRWMKKWPTIHHLAQASLEEVNEMWAG--LGYYRRARFLFEGAKKIVAE-GGRIPKMASMLQK-IPGIGEYTAGAIASIAFNEAVPVVDGNVVRVIARLR-AVSA-NPKDSATVKRFWKVAAQLV-----------DPLRPGDLNQSLMELGATVCTPLN-PSCSS--CPVS--------------EFCKAL---------------------------------------------S---------ISKED---------TSVAVT-----------DYPVK--GTKVKQ--RCDFSAVCVVELLGAD---------T--M-SDEKQSTS------KF--ILVKRPDE-----GLLAGLWEFP-----S-------------------------------------------------------AS------LDGETTSSARR---------------------------------EATN------F---------FL-KN--VL--K---------------------------------------------IDTRSKRNCNIV----L---------REDV-------------G----------EFVHIFSHIRLKLYVELLVLQL----KGK--------------------------------------------------------------------VEDVLRS---H------GNET-----------------TNWKYV---------------DG--NS----L-SSM-----GLTTS-------V---RK---------VY-------N----------L---VQ----KFKQKSFPSHVPAKKRSRTTKRT------------------------------------------------------
>XP_057743732.1 adenine DNA glycosylase [Arachis stenosperma]
---------------------------------------------------------------------------------MPTTLDRAVNPLLSSASQLFVKMSQRNNMAKATVIRVSNRKRKQTLVEEHLQL----------------------------------------------------------------------------QD----------------------------------IEDSAPSSCSSSFTKDEIHK------LRLALLEWYDNNHRD-LPWR-TFKNASNGDDEEEEEED------------------------------DEEVQRRA---------------------YG------------------VWVSEVMLQQTRVQTVIAYYNRWMKKWPTIHHLAQASLEEVNEMWAG--LGYYRRARFLFEGAKKIVAE-GGRIPKMASMLQK-IPGIGEYTAGAIASIAFNEAVPVVDGNVVRVIARLR-AVSA-NPKDSATVKRFWKVAAQLV-----------DPLRPGDLNQSLMELGATVCMPLN-PSCSS--CPVS--------------EFCKAL---------------------------------------------S---------ISKED---------TSVAVT-----------DYPVK--GTKVKQ--RCDFSAVCVVELLGAD---------T--M-SDEKQSTS------KF--ILVKRPDE-----GLLAGLWEFP-----S-------------------------------------------------------AS------LDGETASSARR---------------------------------EATN------Y---------FL-KN--VL--K---------------------------------------------IDARSKRTCNIV----L---------REDV-------------G----------EFVHIFSHIRLKLYVELLVLQL----KGK--------------------------------------------------------------------VEDLLSS---H------GNET-----------------TNWKCV---------------DG--NS----L-SSM-----GLTTS-------V---RK---------VY-------N----------L---VQ----KFKQKSFPSHVPAKKRSRTTRRNIV----------------------------------------------------
>XP_015947987.1 adenine DNA glycosylase [Arachis duranensis]
---------------------------------------------------------------------------------MPTTLDRAVNPLLSSASQLFVKMSQRNNTAKATVIRVSNRKRKQTLVEEHLQL----------------------------------------------------------------------------QD----------------------------------IEDSAPSSCSSSFTKDEIHK------LRLALLEWYDNNHRD-LPWR---TFKNASNGNDDEEEE------------------------------DEEVQRRA---------------------YG------------------VWVSEVMLQQTRVQTVIAYYNRWMKKWPTIHHLAQASLEEVNEMWAG--LGYYRRARFLFEGAKKIVAE-GGRIPKMASMLQK-IPGIGEYTAGAIASIAFNEAVPVVDGNVVRVIARLR-AISA-NPKDSATVRRFWKVAAQLV-----------DPLRPGDLNQSLMELGATVCTPLN-PSCSS--CPVS--------------EFCKAL---------------------------------------------S---------ISKED---------TSVVVT-----------DYPVK--GTKVKQ--RCDFSAVCVVELLGA----------D--TISDEKQSTS------KF--ILVKRPDE-----GLLAGLWEFP-----S-------------------------------------------------------AS------LDGETASLARR---------------------------------EATN------S---------FL-KN--VL--K---------------------------------------------IDTKSKRTCNIV----L---------REDV-------------G----------EFVHIFSHIRLKLYVELLVLQL----KGK--------------------------------------------------------------VEDLLSSHGNETT---N-----------------------------WKCV---------------DG--NS----L-SSM-----GLTTS-------V---RK---------VY-------N----------L---VQKFKQKSFPSHVPAKKRSRTTRRNIV--------------------------------------------------------
>XP_045789978.1 adenine DNA glycosylase [Trifolium pratense]
--------------------------------------------------------------------------------MFLCLPPISPLTQISNINMSEKNKNKNKNTRSYVNGVNKKTRTLVKTEDIEDAV----------------------------------------------------------------------------SF--------------------------------FSKDE--------------THK------LRSVLLDWYDNNHRV-LPWR-----------------T------------------------------TLNDNNEE---------------VIEKRAYG------------------VWVSEVMLQQTRVQTVIAYYNRWMLKWPTIHHLAKASLEEVNEIWAG--LGYYRRARFLLEGAKKIVAE-GGSIPKTASMLRK-IPGIGDYTSGAIASIAFKEAVPVVDGNVIRVIARLR-AVTE-NPKDSAIIKRFWEIAAQLV-----------DPLRPGDFNQALMELGATVCTPLN-PSCSS--CPAT--------------EFCHAL---------------------------------------------S---------IAKRD---------STAAVT-----------DYPVK--GVKVKQ--RSDFCAVCVVELLGRETLLDN----N--N-SS-----S------KF--VLVKRPDG-----GLLAGLWEFP-----S---------------------------------------------VL-------IDE------ETTPLARRKAT---------------------------------NCFL-----KK---------NL-KI--DIKKT---------------------------------------------CDV-------VS--------------REDV-------------G----------EFVHIFSHIRLKLYVELLVLQL----KGK--------------------------------------------------------------------VDNLVKS---D------DDET-----------------ITWKCV---------------DS--DA----L-SSM-----GLTTS-------V---RK---------VY-------D----------M---VQ----KFKKKRVPSNYVPTKKRNRTTKKN-----------------------------------------------------
>XP_017410209.1 adenine DNA glycosylase [Vigna angularis]
-----------------------------------------------------------------------------------------------------MSEKKKNMRGRRTVGASKKPQPLVEVEDIEDVM----------------------------------------------------------------------------SF---------------------------------SKDE--------------THK------LRQSLLNWYDLNRRD-LPWR------SHLREDEEKQEE------------------------------EEEVERRA---------------------YG------------------VWVSEVMLQQTRVQTVIGYYNRWMQKWPTIYHLAQASLEEVNEMWAG--LGYYRRARFLLEGAKKVVAE-GGKIPKVASMLRK-IPGIGDYTSGAIASIAFKEVVPVVDGNVVRVIARLR-AVSA-NPKDSATVKRFWKLAAQLV-----------DPVRPGDFNQALMELGATVCTPLN-PSCSS--CPAS--------------EFCQAL---------------------------------------------S---------NAKHN---------SAVAVT-----------DYPVK--GVKVKQ--RCDFSAVCVVELLGAEALLDKSQSIS------------------KF--ILVKRPEE-----GLLAGLWEFP-----S-------------------------------------------------------VL------LDGETVPSTRR---------------------------------EAMN------R---------FL-KA--NF--K---------------------------------------------IDVR------KT--CNI-------VLREDI-------------G----------EFVHIFSHIRLKLYVELLVLQS----KEG------------------------------------------------------------EHD-------LFKSP---D------NKPT-------------------WKCV---------------YS--NA----L-SGM-----GLTTS-------V---RK---------VY-------N----------M---VQ----NFKQKALPSKHVPTKKRTRTAQRS-----------------------------------------------------
>XP_061349913.1 adenine DNA glycosylase [Gastrolobium bilobum]
-------------------------------------------------------------------------------------MFLSLPSQSPSQLVSNMSEKKTRSTRRNGIGVRKKAQTLVEVEDIEDAV----------------------------------------------------------------------------SF---------------------------------TKDE--------------THK------LRVALLDWYDHNRRD-LPWR----------TTLNHEEE------------------------------EEEVEKRA---------------------YG------------------VWVSEVMLQQTRVQTVIAYYNRWMQRWPTIHLLSLASLEEVNEMWAG--LGYYRRARFLLEGAKKIVAE-GGRIPKVASMLRK-IPGIGDYTSGAIASIAFKEVVPVVDGNVVRVIARLR-AVSA-NPKDSVTIKRFWKLAAQLV-----------DPLRPGDFNQALMELGATLCTPLN-PSCSS--CPAS--------------EFCHAL---------------------------------------------S---------IAKHD---------STVAVT-----------DYPVK--GVKVKQ--RSDFSAVCVVELLGAETLSDE----N--Q-ST-----S------KF--ILVKRPDE-----GLLAGLWEFP-----S--------VLLD---------------------------------GE--------TA------PL------ARR---------------------------------EATN------C---------FL-KK--VL--K---------------------------------------------IDIR------KT--CNI-------VLREDV-------------G----------EFVHIFSHIRLKLYVELLVLQL----KGG------------------------------------------------------------VHD-----LFKSQDN---E---------T-----------------TTW--K---------------CV--DS--SSL-SSM-----GLTTS-------V---RK---------VY-------N----MVQ---K---FK---QKSLPSNHVPTKKRNRTTKRNKSS------------------------------------------------------
>XP_027336870.1 adenine DNA glycosylase [Abrus precatorius]
--------------------------------------------------------------------------------------MLLCFPSPSSLFSNMSEMTMKKKQMKEVIGVRKKEESLVEVEDIEDTL----------------------------------------------------------------------------SF---------------------------------SKDE--------------TLE------LRVALLDWYDLNQRD-LPWR--------TTFKHGHEDD------------------------------EEKVERRA---------------------YG------------------VWVSEVMLQQTRVQTVIAYYNRWMQRWPTIHHLAQASLEEVNEMWAG--LGYYRRARFLLEGAKKIVAE-GGRIPKVASMLRK-IPGIGDYTSGAIASIAFKEVVPVVDGNVIRVIARLR-AVSA-NPKDSVTIKRFWKLAAQLV-----------DPLRPGDFNQALMELGATVCTPLN-PSCSS--CPAS--------------EFCRAL---------------------------------------------S---------ITKHD---------STIAVT-----------DYPVK--GVKVKQ--RSDFSAVCVVELLGAETLLDE----N--Q-SS-----S------KF--ILVKRPDE-----GLLAGLWEFP-----S--------VSLD---------------------------------GE--------TV------AL------ARR---------------------------------KAMD------S---------FL-KK--DL--K---------------------------------------------IDIK------KT--CNI-------VLREDI-------------G----------EFVHIFSHIRLKLYVELQVLQL----KGG------------------------------------------------------------VDD-----LFKSQDK---E---------T-----------------TTW--K---------------CV--DG--NVL-SSM-----GLTTS-------V---RK---------VY-------N----MVQ---K---FK---QKSVPSNCVPTKKRTRTTKRN---------------------------------------------------------
>XP_023909996.1 adenine DNA glycosylase [Quercus suber]
--------------MIGFDGYFLKESECGLEQFEGLSSPWPALWCPPSSTSWSLLRRFEFAKVASPSPSASASKESGFCLCFSTMEGNKKQKQKKTNNGKVVVERPRRSVRLQAKTPTHKQKAKEEDIEDIVKW----------------------------------------------------------------------------GF------------------------------------S--------------RDE---TQKIRESLLEWYDQNKRD-LPWR-------YTNTAESEEEE------------------------------T----KRA---------------------YG------------------VWVSEVMLQQTRVQTVIQYYNRWMEKWSTLQHLSLASLEEVNEMWAG--LGYYRRARFLLEGARMIVAK-GSGFPKTVSALKK-IQGIGDYTAGAIASIAFKEVVPVVDGNVIRVIARLR-AISA-NPKDSVTVKKLWKLAAQLV-----------DPTRPGDFNQALMELGATVCTSLN-PSCSS--CPAS--------------GHCRAL---------------------------------------------S---------IFRHD--------------------SLVLVTDFPLK--GVRVKQ--RQDFSAVCVVELLGGQRTSEGSQIDSREVLGGLEKLEGRQTNN-RF--LLVKRPDD-----GLLAGLWEFP-----S-------------------------------------------------------VL------LDGEADLATRR---------------------------------EVID------H---------FL-KN--NF--G---------------------------------------------LDTK------QTCNIAF---------RKNV-------------G----------EFVHIFSHIRLKIYVELLVLHL----KGG--------------------------------------------------------------GNHLSGIQDKETM---T-----------------------------WKYV---------------DG--EA----L-SSM-----GLTSS-------V---RK---------VY-------T----------M---VQKLKQEKLSFSFTPSKKRSRTTRKK---------------------------------------------------------
>XP_059438222.1 adenine DNA glycosylase [Corylus avellana]
--------------------------------------------------------MVGTLGFAVDFEFETAAAAASKVKSRFRISSMGGEGKKKTKRKQPKQNKNAVVVERRRRLVREQPQPPSPAEKQMEEE----------------------------------------------------------------------------EE------------------------------------EDIEDIIPWRFSGDETQR------IRESLLEWYDLNKRD-LPWR-------SKKLESPSEAE------------------------------E----ERA---------------------YG------------------VWVSEIMLQQTRVQTVIDYYNRWMRKWPTIHHLSQASLEEVNEMWAG--LGYYRRARFLLEGAKMIVTE-GGGFPKTVSALRK-IRGIGDYTAGAIASIAFEEVVPVVDGNVIRVIARLR-AIAA-NPKDKVMVKKVWKVAAQLV-----------DPIRPGDFNQALMELGATVCTPLN-PSCSS--CPAS--------------GHCRAL---------------------------------------------S---------ISRHD---------SAVQVT-----------DFPVK--GIKVKQ--RHGFSAVCVV----ELLGGQKTSEGS--Q-TD-----S------RY--LLVKRPEK-----GLLAGLWEFP-----S-------------------------------------------------------VL------LDEEADLASRR---------------------------------EAID------C---------FL-KN--SF--G---------------------------------------------LDPK------RT--CDV-------VLRKDV-------------G----------EFVHIFTHIRLKVYVELFVLHL----KGG--------------------------------------------------------------KNDLLGKQDKEIM---P-----------------------------WKCV---------------DS--EL----L-SSM-----GLTSA-------V---RK---------VY-------T----------M---VQ----KFKLENLSINFTPSKKRSRITRTK-----------------------------------------------------
>XP_042988931.1 adenine DNA glycosylase [Carya illinoinensis]
---------------------------------------------------MQINVFYDRKLTAQHFVGLTEHHASVATSASKSKRASGFCISSMEDEENNKKRKQKKQGKKAVVVERPRRVARERPHSPTEKQ----------------------------------------------------------------------------EE------------------------------------DDIEDIVKWSFSGDETQK------IRECLLEWYDLNKRD-LPWR-----------------S------------------------------KKLDSSSP-------------SQPPEERAYG------------------VWVSEVMLQQTRVQTVIQYYNRWMHKWPTLHLLSQASLEEVNEMWAG--LGYYRRARFLLEGAKMVVAG-GGRFPKTVSELRK-IQGIGDYTAGAIASIAFGEVVPVVDGNVIRVITRLR-AISA-NPKDLVTVKKIWKLAAQLV-----------DPIRPGDLNQALMEFGATICTPLN-PSCSS--CPAS--------------GHCHAL---------------------------------------------S---------VSGHD---------SLVQVT-----------DFPAK--VMKVKQ--RHDFSAVCVVELLGGQKTLEG----N--Q-SD-----S------RF--LLVKRPDE-----GLLAGLWEFP-----S--------VLLD---------------------------------GD--------AG------LA------TRR---------------------------------EAID------H---------FL-DK--KF--G---------------------------------------------LDSK------KT--GNI-------VFRKDI-------------G----------EFVHMFTHIRLKIFVELLVVRL----KGR------------------------------------------------------------KND-----LFGKQDK---E---------A-----------------MHWKCV---------------DG--DT----L-SSL-----GLTSA-------V---RK---------AY-------I----MVQ---K---FK---QEKLSNNFTPSRKRNRTT------------------------------------------------------------
>XP_041018173.1 adenine DNA glycosylase [Juglans microcarpa x Juglans regia]
-------------------------------------------MQINVFYDRKLTAQHFVGLTERHASVATERHASVATSASKSKSASGFCISSMEDEENNKKRKQQKQGKKAVVVERPRRVARERPPSPTEKQ----------------------------------------------------------------------------EE------------------------------------DDIEDIVKWSFSGDETHK------ISECLLEWYDLNKRD-LPWR-----------------S------------------------------KKLDSSSP-------------SQPQEERAYG------------------VWVSEVMLQQTRVQTVIQYYNRWMHKWPTLHLLSQASLEEVNEMWAG--LGYYRRARFLLEGAKMVVAG-GGRFPKTVSELRK-IRGIGDYTAGAIASIAFGEVVPVVDGNVIRVITRLR-AISA-NPKDLVTVKKIWKLAAQLV-----------DPIRPGDLNQALMELGATVCTPLN-PNCSS--CPAS--------------GHCHAL---------------------------------------------S---------VSGHD---------SLVQVT-----------DFPAK--GVKVKQ--RHDFSAVCVVELLGGQKKLEG----N--Q-SD-----S------RF--LLVKRPDE-----GLLAGLWEFP-----S--------VLLD---------------------------------GD--------AG------LA------TRR---------------------------------EAID------H---------FL-EK--KF--G---------------------------------------------LDSK------KT--GNI-------VVRKDV-------------G----------EFVHMFTHIRLKVFVELLVVRL----KGR------------------------------------------------------------KNH-----LFGKQDK---E---------A-----------------MHWKCV---------------DG--DA----L-SSL-----GLTSA-------V---RK---------AY-------I----MVQ---K---FK---QEKLSNNVTPSRKRNRMT------------------------------------------------------------
>XP_018824176.2 adenine DNA glycosylase [Juglans regia]
---------------------------------------MQIKVFYDRKLTTAQHFVGLTERHASVATSASKSKRASGFCISSMEDEEYNKKRKQQKQGKKAVVVERPRRVARERPHSPTEKQEEDDIEDIVKW----------------------------------------------------------------------------SF------------------------------------S-----------GDETQK------IRECLLEWYDLNKRD-LPWR-----------------SKKSDSSSPSQPQ------------------E----ERA---------------------YG------------------VWVSEVMLQQTRVQTVIQYYNRWMHKWPTLHLLSQASLEEVNEMWAG--LGYYRRARFLLEGAKMVVAG-GGRFPKTVSELRK-IRGIGDYTAGAIASIAFGEVVPVVDGNVIRVITRLR-AISA-NPKDLVTVKKIWKLAAQLV-----------DPIRPGDLNQALMELGATVCTPLN-PSCSS--CPAS--------------GHCHAL---------------------------------------------S---------VSGHD---------SLVQVT-----------DFPAK--GVKVKQ--RHDFSAVCVVELLGGQKTLEG----N--Q-SD-----S------RF--LLVKRPDE-----GLLAGLWEFP-----S--------VLLD---------------------------------GD--------AG------LA------TRR---------------------------------EAID------H---------FL-EK--KF--G---------------------------------------------IDSK------KT--GNI-------VVRKDV-------------G----------EFVHMFTHIRLKIFVELLVVRL----KGR------------------------------------------------------------KND-----LFGKQDK---E---------A-----------------MHWKCV---------------DG--DA----L-SSL-----GLTSA-------V---RK---------AY-------I----MVQ---K---FK---QEKLSNNFTPSRKRNRMT------------------------------------------------------------
>XP_017324298.1 [Ictalurus punctatus]
----------------------------------------------------------------------------------------------MMNKVKSTVRNKTRAEKKSNNKLKSGAKKGEPSESPYHRF----------------------------------------------------------------------------HD----------------------------------AAE--------------LGL------FRSRLLSWYDRTKRA-LPWR-----------------TLAETEKDV----------------------D----VRT---------------------YG------------------VWVSEVMLQQTQVATVIDYYNRWMKKWPTVQKLAAASLEEVNRMWAG--LGYYSRGRRLHEGAQKVVRDLGGEMPKRAEQLLKQLPGVGRYTAGAVSSIAQGQVTGVVDGNVTRVLCRVR-AIGA-DSVSAHVTDALWKLADALV-----------DPERPGDFNQALMELGATVCSPKS-PRCAQ--CPVR--------------THCHAYGKVRLHQDRGSG---------------------------------RLLGKLDSTPDSSVPDVENCTSAGGCNLCLSEDWDSELGVQNFPRK--PAKKAP--RVERTLVCVL---------------R----RQCGRDDG------EIQYLLTQRPGK-----GLLAGMWELP-----S-----------------------------------------------------------------------------------------------------------MLLE-----AD---------VPEKKHGDL------------------------------------------------LST-------EV--------------QRIV-------------GTVTESLQYVGEVVHIFSHIHQTYVV----YSASVCECVE----------------------------------------------------------------------GQREQ-------------K-----------------ICW--L---------------DQ--SA----L-QEA-----AISTG-------V---KK---------IM-------K----------L---YYESTSKLQDTKVRDQNTKRKHIPEAGKGKKAKRAGSAANGGLKQLSVSRFFTTSKPTSS-----------------------
>XP_035631251.1 [Oncorhynchus keta]
------------------------------------------------------------------------------------------------MSRLRSAMQKRKRVALDKTESSSAKPLRKRANATVKQE----------------------------------------------------------------------------PD------------------------------------ETAASTYHSFHDPADITL------FRTRILYWYDQGKRE-LPWR------------------------------------------------TVAL-TEP---------------DINIRTYA------------------VWVSEIMLQQTQVATVIDYYNKWMKRWPTVQGLAAATLEEVNQMWAG--LGYYSRGKRLQEGAQKVVAELGGEMPRTVEALLKQLPGVGRYTAAAVGSIALGQVTGAVDGNVIRVLCRVR-AIGA-DSTSPAVTEALWSTANTLV-----------SQERPGDFNQAMMELGARVCTPKG-PQCNQ--CPIQ--------------TLCHSYRKVSVKREENSTKLLGKLNRVPASLPDVEDCV-------------T---------SGTCN------------LCPTEPWDSQLGVQNFPRK--PVKKAP--RVERTLTCVVSRPGA----------G-----------G------DVEYLLTQRPSK-----GLLAGMWEFP-----S--------LL-----------------------------------LE----GENSEM------KQRGALCAGVG---------------------------------RLLG------V---------RL-DN--GL--------------------------------------------------------------------------LQYV-------------G----------EVVHIFSHIHQTYVV----YSL----CLN-------------------------------------------------------------------------VS---GEGGKAQSTTR-------------------W--L---------------TR--PS----L-QEA-----AVSTG-------V---KK---------IM-------K----------L---YDTMEDQEGQATKKKATNTKSDGQHKSKKLKDNSTNSGTRQLSLSSFFKSPKQET----------------------------
>XP_029005041.1 [Betta splendens]
--------------------------------------------------------------------------MSLSMRQTVSAMDKGKRARVELETVKRRRKRSKTAGTEGRVHVEVTKDDVSSSPSSYHTF----------------------------------------------------------------------------PD----------------------------------PAR--------------VVQ------LRSELLRWYDQEKRE-LPWR-----------------TLAETELDV----------------------N----IRT---------------------YG------------------VWVSEIMLQQTQVATVIDYYVSWMKRWPTVQDLAAAKLEEVNQMWAG--LGYYSRGKRLHEGAQKVVTELKGHLPRTVDGLLKQLPGVGRYTAAAIGSIALGQVTGAVDGNVIRVLCRLR-AIGA-DSTSPAVTEALWTLANTLV-----------DEERPGDFNQAMMELGARVCTPKS-PLCSQ--CPIQ--------------PHCHSYSRVHLKQEQTSKKLLGKLSR-------------------------K---------ASVLPDIEDCTSGGTCQLCSLEPWNEELGIHNFPRK--PAKKPP--RVERTLTCVVVRQGV----------E----GE-----E------EY--LLTQRPNK-----GLLAGLWEFP-----S--------LL-----------------------------------LE----GENPRA------SQKRTLCAELR---------------------------------RMLG------T---------QL-TE--NL--------------------------------------------------------------------------FQYV-------------G----------EVVHIFSHIHQTYVV----HSV----RLE------------------------------------------------------------DGD-------SQTQT---E---------N-----------------AQW--L---------------NR--SA----L-QEA-----AVSTG-------V---KK---------IF-------K----------LYDSMDTRNAEWKEAEKPLCQKGVKKSQERSSTRRQQQTAVPQLLLQGSEGGAVSLESLWTSWCFQANSLGMNDGPH----------
>XP_023148927.1 [Amphiprion ocellaris]
-------------------------------------------------------------------------------------MSRLRSAMNKGKRVALEATETPRKKRPKTAVKREETTDASSASSSYHMF--------------------------------------------------------------------------SDPA------------------------------------D--------------VVR------LRSQLLNWYDKEKRE-LPWR------------------------------------------------TLAVTQSD----------------LNIRTYA------------------VWVSEIMLQQTQVATVIDYFNKWMKRWPTVQDLAAATLEEVNRMWAG--LGYYSRGKRLHEGAQKVVSQLKGQMPRTVDSLLKQLPGVGRYTAAAIGSIALGQVTGAVDGNVIRVLCRLR-AIGA-DSTSPAVTEALWSLANVLV-----------DPERPGDFNQVMMELGARVCTPKA-PQCSQ--CPVQ--------------SHCRSYRKVHVKQEQNSKKLLGKLDR-------------------------K---------TSNLPDIEDCMNSGTCSLCPSEPWDDELGVQNFPRK--PAKKPP--RVERTLTCVVIRAGK----------E----GE-----D------EY--LLIQRPNKVCVFSGLLAGLWEFP-----S--------LL-----------------------------------LE----EENSEM------KHKRVLCGEVN---------------------------------RKLG------T---------NL-TE--SL--------------------------------------------------------------------------LQYV-------------G----------EVVHIFSHIHQTYVV----YSV----RLK------------------------------------------------------------DGN-------TQTQT---E---------N-----------------MKW--L---------------SR--SA----L-QEA-----AVSTG-------L---KK---------IV-------K----------LHDFVDTVKEKPSKDGKRQKQTVLKNDKKLQTSKKQKLSAANSGGRQLSLSSFFKTVKEESC-------------------------
>XP_015826983.1 [Nothobranchius furzeri]
---------------------------------------------------------------------------MAITEGRLIMNGLRSAVSKGKRGRMGTVETSASTRKRSKQAVKEEDTTPPVPQSSFHTF----------------------------------------------------------------------------SD----------------------------------PAD--------------VVQ------LRSQLLSWYDKEKRE-LPWR---------TLALAESDI------------------------------N----IRT---------------------YA------------------VWVSEIMLQQTQVATVKEYYKRWLKKWPTVQDLAAATIEEVNQMWSG--LGYYSRGRRLHEGAQKVVLELKGRMPRTVDDLLKQLPGVGRYTAAAVGSIALGQVTGAVDGNVIRVLCRVR-AIGA-DSTRPTVTEALWNLSNLLV-----------DPERPGDFNQALMELGAQVCTPKG-PLCIK--CPVQ--------------SHCRSYHKVHVKQEQNTAKLLDR----------------------------K---------GSNLPDIEDCINSGACPLCPSEPWNNDLGVQNFPRK--PAKKAP--RVERTLTCVVTRTRE----------E----AN-----E------EF--LLLQRPNK-----GLLAGLWEFP-----SLLLQEENSVE---------------------------------------------EQ--------------------------------------------------KKLL-----CN---------EI-ST--TLRTC---------------------------------------------LSE-------TL--------------IRYV-------------G----------EVVHIFSHIHQTYVV----YSL----CLK----------------------------------------------------------------------EQDTQTHTG---------K-----------------TQW--L---------------DR--SA----L-QEA-----AVSTG-------L---KK---------IL-------K----------LFDSADGLEDKNSKSGKRLSHTGGRKTDKPRRAKKPIGAAANGGGKQLSLSSFFNTVKAE---------------------------
>NP_001072831.1 [Xenopus tropicalis]
-----------------------------------------------------------------------------------------------------------MPPPRTKTSLGRSAAASGKRKSPKQAF----------------------------------------------------------------------------PK----------------------------------REEHVLQSSIYHSFTSQETE-----IIRDKLLAWYDKSKRD-LPWR-----------------TMACTEPDL----------------------D----RKA---------------------YA------------------VWVSEVMLQQTQVATVIDYYNKWMKVWPTMEDLARSSLEEVNEMWSG--LGYYSRGRRLQEGAKKVVLELGGSMPRSADELQKLLPGVGRYTAGAIASISYGQVTGVVDGNVIRVLSRLR-CIGA-DSSTLAVSDKLWNLANALV-----------DPDRPGDFNQGMMELGATVCTPKK-PLCTA--CPLQ--------------GQCKAYLKVIAEKESAVKTLI------------------------------KKQASPIAKDVGDIEDCDLGPGLCALCVPTSDPWDSSLGVANFPRK--SAKKPS--RMEQTAICVW---------------E--KCGDH----G------ELEYLIVQRPSS-----GLLAGLWEFP-----S--------IL-----------------------------------LD------------------------------------------------------------EKFT-----EQ---------NR-QH--SL------------------------------------------------LGL-----------------------LQDLSGHAVPLQKLQYKG----------EVVHIFSHIHQTYVV----YFL----SLN------------------------------------------------------------TTENCSVKTEETERP---L---------------------------TRW--V---------------TK--KE----F-LNS-----AVPTA-------M---KK---------IMKLCESHGS----------SCTAVNTSKKRKGDLAKVQLPSGRIKTEKGKQQSIQSFFKLATEK------------------------------------------
>NP_579850.2 [Rattus norvegicus]
--------------------------------------------------------------------------------------MKKLRASVRSHKKQPANHKRRGKCALSSSQAKPSGLDGLAKQKREELL------------------------------------------------------------------------------------------------------------------KTPVSPYHLFSDIADVTA------FRRNLLSWYDQEKRD-LPWR-----------------KRVKEEANL----------------------D----RRA---------------------YA------------------VWVSEVMLQQTQVATVIDYYTRWMQKWPTLQDLASASLEEVNQLWSG--LGYYSRGRRLQEGARKVVEELGGHVPRTAETLQQLLPGVGRYTAGAIASIAFDQVTGVVDGNVIRVLCRVR-AIGA-DPTSSFVSHHLWDLAQQLV-----------DPARPGDFNQAAMELGATVCTPQR-PLCSH--CPVQ--------------SLCRAHQRVGQGQLSALP---------------------------------G---------SPDIEECALNTRQCQLCLPSTNPWDPNMGVVNFPRK--ASRRPP--REEYSATCVV--------------------EQPGATGGP-----LI--LLVQRPNS-----GLLAGLWEFP-----S---------------------------------------------VT--------LE------PSGQHQHKALL---------------------------------QELQ------H---------WS-AP----------------------------------------------------LPT-------TP--------------LQHL-------------G----------EVIHVFSHIKLTYQVYSLALEG----QTP----------------------------------------------------------------------ASTTP---P---------G-----------------ARW--L---------------TW--EE----F-RNA-----AVSTA-------M---KK---------VF-------R----------V---YE----EHRQGTCKGSKRPQVCTPSSRKKPSRGQQVLDRFFQRHIPTHKPNSTTQ----------------------------
>XP_036020311.1 [Mus musculus]
-------------------------------------------------------------------------------MKKLQA------SV-------------RSHKKQPANHKRRRTRALSSSQAKPSSL-----------------------D--------------GLAKQK---R-------EELLQASVSPYHLFS-----DVA------------------------------------D--------------VTA------FRSNLLSWYDQEKRD-LPWR-----------------NLAKEE------------ANS----------D----RRA---------------------YA------------------VWVSEVMLQQTQVATVIDYYTRWMQKWPKLQDLASASLEEVNQLWSG--LGYYSRGRRLQEGARKVVEELGGHMPRTAETLQQLLPGVGRYTAGAIASIAFDQVTGVVDGNVLRVLCRVR-AIGA-DPTSTLVSHHLWNLAQQLV-----------DPARPGDFNQAAMELGATVCTPQR-PLCSH--CPVQ--------------SLCRAYQRVQRGQLSALPGRPDIEECA------------------------L---------NTRQC---------QLCLTSSSPWDPSMGVANFPRK--ASRRPP--REEYSATCVV--------------------EQPGAIGG------PL-VLLVQRPDS-----GLLAGLWEFP-----S--------VT-----------------------------------LE--------PS------EQ------HQH---------------------------------KALL------Q---------EL-QR--WC--G---------------------------------------------PLP-------AI----R---------LQHL-------------G----------EVIHIFSHIKLTYQV----YSL----ALD------------------------------------------------------------QAP-----ASTAPPG---A---------------------------R-W--L---------------TW--EE----F-CNA-----AVSTA-------M---KK---------VF-------R----------M---YE----DHRQGTRKGSKRSQVCPPSSRKKPSLGQQVLDTFFQRHIPTDKPNSTTQ----------------------------
>XP_003462586.2 [Cavia porcellus]
----------------------------------------------------------------------------MGSAVRSRKRKRPGVLHRSRLQDVESDGQASGEAIMRKASMARSHRKQAANQKGMEQR----------------------------------------------------------------------------PHRSSQAKPPAPNGLAGQQEEEVLQASVSSYHLFRDSVE--------------VTA------FRGNLLNWYDREKRD-LPWR-----------------R------------------------------QAEHEVDP-----------------DRRAYA------------------VWVSEIMLQQTQVTTVINYYTRWMQKWPTLQDLASASLEEVNQLWAG--LGYYSRGRRLQEGAQKVVRELGGHMPCTAETLQKFLPGVGRYTAGAIASIAFGQATAVVDGNVVRVLCRVR-AIGA-DPSSSLVSQQLWSLAQQLV-----------DPARPGDFNQAAMELGATVCTPQR-PLCSD--CPVQ--------------SLCRAYQRVTREQLLASQSPPGSPDIEECAP--------------------N---------TGQCR----------LCLPHTEPWNHNLGVANFPRK--PSRRPP--REEHCATCVL--------------------EQLRATGG------AL-ILLVQRPPS-----GLLAGLWEFP-----T--------VT-----------------------------------VE--------PL--------------------------------------------------EQHP-----SE---------ALLQELQNWAGP---------------------------------------------LPT-------TC--------------LQHL-------------G----------EVVHTFSHIKLTYQV----YGL----ALE------------------------------------------------------------------KWTPVTTPP-------------G-----------------ARW--L---------------TR--EE----F-HTA-----AISTA-------M---KK---------VF-------R----------M---YE----AHQTGTCRGSKSSQASTLSSRKKPSRGQQVLDNYFQPLNSAAQ----------------------------------
>XP_007531056.1 [Erinaceus europaeus]
---------------------------------------------------------------------------MKKPRATAVRSRAATVRSCCRKQLSNKKGREKCASGSSQTKPSPCGADFTRQQQQEKEL----------------------------------------------------------------------------VL------------------------------------PSSVSSYHLFRDQAEVIV------FRESLLTWYDREKRD-LPWR-----------------RRAESEVDL----------------------D----RRA---------------------YA------------------VWVSEVMLQQTQVASVIDYYTRWMEKWPTLQDLASASLEEVNQLWAG--LGYYSRGRRLQEGARKVVEELGGHMPRTAETLQRLLPGVGKYTAGAIASIAFGQASGVVDGNVVRVLCRVR-AIGA-DPSSTLVSQQLWSLAQQLV-----------DPARPGDFNQAAMELGATVCTPQR-PLCSQ--CPVA--------------SLCRAYQRVKQKQLSASRHLLGCPDVEDCAP--------------------D---------AGQCQ----------LCAPPTEPWDQTLGVTNFPRK--TIRRPP--REEFSATCVL--------------------EQRRAPGGA-----RI--LLVQRPNS-----GLLAGLWEFP-----S--------VT-----------------------------------ME--------PS---------------EK---------------------------------HQLE------A---------LL-QELQTWAGP---------------------------------------------LPA-------TH--------------LKHL-------------G----------QVIHTFSHIKLTYQVYGLTLEGQTSVTIT-------------------------------------------------------------------------PP-------------G-----------------ARW--L---------------TR--EE----F-HTA-----AVSTA-------M---KK---------VF-------R----------V---YE----GQQPGPCKGSKRPQLSTPSSQKKPSRGQQVLDSFFHPNILTDGPNLNSDAQ--------------------------
>XP_004448100.1 [Dasypus novemcinctus]
----------------------------------------------------------------------MLVHLRRLQKLGCTAHTSVPQPAKSKPAIMRKPRAGVGSRRKQASRQKGGKKPALGSRQVTPSV----------------------------------------------------------------------------PD-------------------------GLARQQEEVVLQVSVSPYHLFRNTAEVTA------FRGRLLSWYDQEKRD-LPWR-----------------RRAENEADL----------------------D----RRA---------------------YA------------------VWVSEVMLQQTQVATVIDYYSRWMQKWPTLQDLASASLEEVNQLWAG--LGYYSRGRRLQEGARKVVEELGGHVPRTAETLQRLLPGVGRYTAGAIASIAFGQATSVVDGNVARVLCRVR-AIGA-DPSNTFVSQQLWNLAQQLV-----------DPSRPGDFNQAAMELGATVCTPQR-PLCTQ--CPVR--------------SLCRARQRVAQEQLSVSQNMPSI---------SDVEEC-APSTGQCRLCPPP---------TEPWD---------QT-----------LGVTNFPRK--ASRRPP--REECSATCVL-----EQP--R----A--L-GG-----A------RL--LLVQRPSS-----GLLAGLWEFP-----S--------VT--V---------------------------------E--------PS------GQ------CQH---------------------------------KALL------Q---------EL-QN--WA--G----------------------------------------------PLP------AT----Q---------LQHL-------------G----------EVVHTFSHIKLTYQV----YGL----ALE--------------------------------------------------------------------E---QTP---V---------T------TTSPGA-----R-W--L---------------TR--EE----F-HTA-----AVSTA-------M---KK---------VF-------R----------V---YE-------GQQTGTHKGSKRS----QVSTSSSRKKPPRG-------------------QQVLDSFFRSHNPSDAPSLNRVAQ
>XP_011980935.4 [Ovis aries]
-----------------------------------------------------------------------------------MKKPRAAVGNRSGRRKQASSQEGKEKCAFGSSQAKPSAPSAGPARQQKALL------------------------------------------------------------------------------------------------------------------QASVSPYHLFRDVAEVTA------FQESLLGWYDQKKRD-LPWR-----------------RLVEGEVDL----------------------D----RRA---------------------YA------------------VWVSEVMLQQTQVATVINYYTRWMQKWPTLQDLASASLEEVNQLWAG--LGYYSRGRWLQEGARKVVEELGGHMPRTAETLQQFLPGVGRYTAGAIASIAFGQAAGVVDGNVIRVLCRVR-AIGA-DPGSTLVSQHLWSLAQQLV-----------DPARPGDFNQAAMELGAIVCTPQR-PLCSH--CPVQ--------------SLCRARQRVERE---------------------------------------QLSASQSLPGSCDVEECAPNSGQCPLCVPPTEPWDQTLGVTNFPRK--ASRKPP--REECSAICVL--------------------EQPKALGGA-----RI--LLVQRPNS-----GLLAGLWEFP-----S--------VS-----------------------------------VN--------AE------ASGQHQREALQ---------------------------------QELQ------S---------WV-GPLPDM----------------------------------------------------------RL---------------HHL-------------G----------QVVHTFSHIKMTYQV----YGQ----VLE--------------------------------------------------------------EHTPVTIVPPGAR---------------------------------W--L---------------TR--ED----F-HTA-----AVSTA-------M---KK---------VF-------R----------M---YE----GQQPGTCKGSKRSQVATLSKRKKSSPGQQVLESFFRPHVPTDAPSLNTAAQ--------------------------
>NP_001039600.2 [Bos taurus]
-----------------------------------------------------------------------------------MKKSRAAVGNRSGRRKQASSQEGKEKCAFGSSQAKPSAPSAGPARQQKALL------------------------------------------------------------------------------------------------------------------QASVSPYHLFRDVAEVTA------LQESLLDWYDRKKRD-LPWR-----------------RLVEDEVDL----------------------D----RRA---------------------YA------------------VWVAEVMLQQTQVATVINYYTRWMQKWPTLQDLASASLEEVNQLWAG--LGYYSRGRWLQEGARKVVEELGGHMPRTAETLQQFLPGVGRYTAGAIASIAFGQAAGVVDGNVIRVLCRVR-AIGA-DSSSTLVSQHLWSLAQQLV-----------DPARPGDFNQAAMELGAIVCTPKR-PLCSH--CPVQ--------------NLCRARQRVERE---------------------------------------QLSASQSLPGNCDVEECAPNTGQCPLCAPPTEPWDQTLGVTNFPRK--ASRKPP--REECSAICVL--------------------EQPKALGGA-----HI--LLVQRPNS-----GLLAGLWEFP-----S--------VS-----------------------------------VN--------AE------ASGQHQRAALL---------------------------------QELQ------S---------WV-GP----------------------------------------------------LPD-------TR--------------LQHL-------------G----------QVVHTFSHIKMTYQV----YSL----ALE--------------------------------------------------------------EHTPVTIVPPGAR---------------------------------W--L---------------TR--ED----F-HTA-----AVSTA-------M---KK---------VF-------R----------M---YE----GQQPGTCKGSKRSQVATLSKRKKPSPGQQVLESFFWPHVPTDAPSLNTAAQ--------------------------
>XP_037355763.1 [Talpa occidentalis]
-------------------------------------------------------------------------------MKKLGSTMRSGLKKQAPGPKGRGKRAPSSIQAKPSAPDAGLARRHEEMQDSVSPY----------------------------------------------------------------------------HL---------------------------------------------------FRDSAEVTIFRGSLLSWYDREKRD-LPWR-----------------RRAGDEVDL----------------------D----RRA---------------------YA------------------VWVSEVMLQQTQVATVIDYYTRWMQKWPTLQDLASASLEEVNQLWAG--LGYYSRGRRLQEGARKVVEELGGHMPRTAETLERLLPGVGRYTARAIASIAFGQATGVVDGNVVRVLCRVR-AIGA-DPSSSLVSQQLWSLAEQLV-----------DPARPGDFNQAAMELGATVCTPQR-PLCSQ--CPVQ--------------RLCRAYQRVEKERLSTSPCLPGSLDIEECAP--------------------S---------TGQCQ----------LCAPPTEPWDQALGVANFPRK--ANRRPP--REECSATCVL--------------------EQPRAPGGA-----RI--LLVQRPNS-----GLLAGLWEFP---------------------------------------------------SV----TGEPSG--------------------------------------------------QHLH------K---------ALLQKLQSWAGP---------------------------------------------LPA-------TR--------------LQYI-------------G----------QVVHTFSHIKLTYQV----YGL----ALD--------------------------------------------------------------RQNPVTITPPGAR---------------------------------W--L---------------TR--DE----F-HTA-----AVSTA-------M---KK---------GS-------K----------R---SRASTPSTRKKPSPGQQVLDSFFRPHGPTEAPSLNNVDQ--------------------------------------------
>XP_032016535.1 [Hylobates moloch]
-------------------------------------------------------------------------------MTPFVSRLSRLWAIMRKPRAAVGSGHRKQAASQEGRQKHAKNNSQAKPSACDGMI----------------------------------------------------------------------------PE-------------------CPGAPAGLARQPEEVVLQASVSSYHLFRDVAEVTA------FRGSLLSWYDQAKRD-LPWR-----------------RRAEDEVDL----------------------D----RRA---------------------YA------------------VWVSEVMLQQTQVATVINYYTGWMQKWPTLQDLASASLEEVNQLWAG--LGYYSRGRRLQEGARKVVEELGGHMPRTAETLQQLLPGVGRYTAGAIASIAFGQATGVVDGNVARVLCRVR-AIGA-DPSSTLVSQQLWGLAQQLV-----------DPARPGDFNQAAMELGATVCTPQR-PLCSQ--CPVE--------------SLCRARQRVEQEQLLASRRLLGSPDVEECAP--------------------N---------TGQCH----------LCLPPSEPWDQTLGVVNFPRK--ASRKPP--REERSATCVL--------------------EQPGALGA------QI--LLVQRPNS-----GLLAGLWEFP-----S--------VT-----------------------------------WE--------PS--------------------------------------------------EQLQ-----RK---------ALLQELQRWAGP---------------------------------------------LPA-------TR--------------LRHL-------------G----------EVVHTFSHIKLTYQVYSLALEG----QTP----------------------------------------------------------------------VTTVP---P---------G-----------------ARW--L---------------TQ--EE----F-HTA-----AVSTA-------M---KK---------VF-------R----------V---YQ----GQQPGTCTGSKRSQVSSPCSRKKPRMGQQVLDNFFRSHISTDAHSLNSAAQ--------------------------
>XP_018873066.1 [Gorilla gorilla gorilla]
------------------------------------------------------------------------MTPLVSRLSRLWAIMRKPQAAVGSGHRKQAASQEGRQKHAKNNSQAKPSACDAGLARQPEEV----------------------------------------------------------------------------VL------------------------------------QASVSSYHLFRDVAEVTA------FRGSLLSWYDQEKRD-LPWR-----------------RRAEDEMDL----------------------D----RRA---------------------YA------------------VWVSEVMLQQTQVATVINYYTRWMQKWPTLQDLASASLEEVNQLWAG--LGYYCRGRRLQEGARKVVEELGGHMPRTAETLQQLLPGVGRYTAGAIASIAFGQATGVVDGNVARVLCRVR-AIGA-DPSSTVVSQQLWGLAQQLV-----------DPARPGDFNQAAMELGATVCTPQR-PLCSQ--CPVE--------------SLCRARQRVEREQLLASRSLSGSPDVEECAP--------------------N---------TGQCH----------LCLPSSEPWDQTLGVVNFPRK--ASRKPP--REESSATCVL--------------------EQPGALGA------QI--LLVQRPNS-----GLLAGLWEFP-----S---------------------------------------------VT-------WEP------S-------------------------------------------EQLQ-----RK---------AL-LQ--EL--Q-------------------------------------------------------RW--AGPLPATH----LRHL-------------G----------EVVHTFSHIKLTYQVYGLALEG----QTP----------------------------------------------------------------------VTTVP---P---------G-----------------ARW--L---------------TQ--EE----F-HTA-----AVSTA-------M---KK---------VF-------R----------V---YQ----GQQPGTCMGSKRSQVSSPCSRKKPRMGQQVLDNFFRSHISTDAHSLNSAAQ--------------------------
>XP_011539799.1 [Homo sapiens]
-------------------------------------------------------------------MAYKAIMRKPRAAVGSGHRKQAASQEGRQKHAKNNSQAKPSACDACAGMIAECPGAPAGLARQPEEV----------------------------------------------------------------------------VL------------------------------------QASVSSYHLFRDVAEVTA------FRGSLLSWYDQEKRD-LPWR-----------------RRAEDEMDL----------------------D----RRA---------------------YA------------------VWVSEVMLQQTQVATVINYYTGWMQKWPTLQDLASASLEEVNQLWAG--LGYYSRGRRLQEGARKVVEELGGHMPRTAETLQQLLPGVGRYTAGAIASIAFGQATGVVDGNVARVLCRVR-AIGA-DPSSTLVSQQLWGLAQQLV-----------DPARPGDFNQAAMELGATVCTPQR-PLCSQ--CPVE--------------SLCRARQRVEQEQLLASGSLSGSPDVEECAP--------------------N---------TGQCH----------LCLPPSEPWDQTLGVVNFPRK--ASRKPP--REESSATCVL--------------------EQPGALGA------QI--LLVQRPNS-----GLLAGLWEFP-----S---------------------------------------------VT-------WEP------S-------------------------------------------EQLQ-----RK---------AL-LQ--EL--Q-------------------------------------------------------RW--AGPLPATH----LRHL-------------G----------EVVHTFSHIKLTYQVYGLALEG----QTP----------------------------------------------------------------------VTTVP---P---------G-----------------ARW--L---------------TQ--EE----F-HTA-----AVSTA-------M---KK---------VF-------R----------V---YQ----GQQPGTCMGSKRSQVSSPCSRKKPRMGQQVLDNFFRSHISTDAHSLNSAAQ--------------------------
>XP_016817199.1 [Pan troglodytes]
----------------------------------------------------------------------------MRKPRAAVGSGHRKQAASQEGRQKHAKNNSQAKPSACDGMIAECPGAPAGLARQPEEV----------------------------------------------------------------------------VL------------------------------------QASVSSYHLFRDIAEVTA------FRGSLLSWYDQEKRD-LPWR-----------------RRAEDEMDL----------------------D----RRA---------------------YA------------------VWVSEVMLQQTQVATVINYYTGWMQKWPTLQDLASASLEEVNQLWAG--LGYYSRGRRLQEGARKVVEELGGHMPRTAETLQQLLPGVGRYTAGAIASIAFGQATGVVDGNVARVLCRVR-AIGA-DPSSTLVSQQLWGLAQQLV-----------DPARPGDFNQAAMELGATVCTPQR-PLCSQ--CPVE--------------SLCRARQRVEREQLLASRSLSGSPDVEECAP--------------------N---------TGQCH----------LCLPPSEPWDQTLGVVNFPRK--ASRKPP--REESSATCVL--------------------EQPGALGA------QI--LLVQRPNS-----GLLAGLWEFP-----S---------------------------------------------VT-------WEP------S-------------------------------------------EQLQ-----RK---------AL-LQ--EL--Q-------------------------------------------------------RW--AGPLPATR----LRHL-------------G----------EVVHTFSHIKLTYQVYGLALEG----QTP----------------------------------------------------------------------VTTVP---P---------G-----------------ARW--L---------------TQ--EE----F-HTA-----AVSTA-------M---KK---------VF-------R----------V---YQ----GQQPGTCMGSKRSQVSSPCSRKKPRMGQQVLDNFFRSHISTDAHSLNSAAQ--------------------------
>XP_025276083.1 [Canis lupus dingo]
------------------------------------------------------------------------------------------------------------------------------------------------------------------------------------------------------------------MA------------------------------------------------------------FRENLLNWYDREKRD-LPWR-----------------RLAEGEVDL----------------------D----RRA---------------------YA------------------VWVSEVMLQQTQVATVIDYYTRWMQKWPTLQDLAGASLEEVNQLWAG--LGYYSRGRRLQQGARKVVEELGGHVPHTAETLQRLLPGVGRYTAGAIASIAFGQATGVVDGNVIRVLCRVR-AIGA-DSSSTLVSQHLWGLAQQLV-----------DPARPGDFNQAAMELGALVCTPQH-PHCSQ--CPVR--------------SLCRAYQKVERGKLLASQSLPGS---------PDVEEC-ASSTELCQLCAHP---------TEPWD---------QT-----------LGVTNFPRK--ASRKPP--REECSAICVL-----EQP--R----A--L-GG-----P------QI--LLVQRPSS-----GLLAGLWEFP-----S--------VT--A---------------------------------E--------AS------GR------CQR---------------------------------EALL------Q---------EL-QS--WA--G----------------------------------------------PLP------AS----H---------LQHL-------------GQACFSPLTFLQVVHTFSHIKLTYQV----YGL----ALE--------------------------------------------------------------------G---QTP---V---------T------IVPPGA-----R-W--L---------------TR--EE----F-HTA-----AISTA-------M---KK---------VF-------R----------V---YE-------GQQPGICKGSKRS----QVSTPSSRKKPSPG-------------------QQLLDSFFRPLIPTDSSNLNSMAQ
>XP_025276084.1 [Canis lupus dingo]
------------------------------------------------------------------------------------------------------------------------------MTERSGTC----------------------------------------------------------------------------PG------------------------------------E-----------------------------GWQR------VRW--------------------------------------------------------------------------------------------------IWTGGRML-----------------KWPTLQDLAGASLEEVNQLWAG--LGYYSRGRRLQQGARKVVEELGGHVPHTAETLQRLLPGVGRYTAGAIASIAFGQATGVVDGNVIRVLCRVR-AIGA-DSSSTLVSQHLWGLAQQLV-----------DPARPGDFNQAAMELGALVCTPQH-PHCSQ--CPVR--------------SLCRAYQKVERGKLLASQSLPGSPDVEECA---------------------S---------STELC---------QLCAHPTEPWDQTLGVTNFPRK--ASRKPP--REECSAICVL--------------------EQPRALGGP-----QI--LLVQRPSS-----GLLAGLWEFP-----S--------VT-----------------------------------AE-------ASG------RC-------QR---------------------------------EALL------Q---------EL-QS--WA--G--------------------------------------------PLPA-------SH--------------LQHL-------------G----------QVVHTFSHIKLTYQVYGLALEG----QTP----------------------------------------------------------------------VTIVP---P---------G-----------------ARW--L---------------TR--EE----F-HTA-----AISTA-------M---KK---------VF-------R----------V---YE----GQQPGICKGSKRSQVSTPSSRKKPSPGQQLLDSFFRPLIPTDSSNLNSMAQ--------------------------
>XP_023410430.1 [Loxodonta africana]
---------------------------------------------------------------MSISRVLEKSEAIMRKPRPTGRSHRKQMSRQEGREKCVLNSSQAKPCSPNGLVRQQEKVVLLASVSPYHLF----------------------------------------------------------------------------KD----------------------------------TAE--------------VTA------FRGSLLSWYDREKRD-LPWR-----------------RRAESEVDL----------------------D----RRA---------------------YA------------------VWVSEIMLQQTQVATVIDYYTRWMQKWPTLQDLASASLEEVNQLWAG--LGYYSRGRRLQEGARKVVEELGGHMPRTAETLQQLLPGVGRYTAGAIASIAFGQATGIVDGNVVRVLCRVR-AIGA-DPSSTLVSQQLWSLAQLLV-----------DPARPGDFNQAAMELGATVCTPQR-PLCSQ--CPVQ--------------SLCRACQRVEQEQLSASQNLPHSLDVEECAS--------------------N---------TGQCQ----------LCPSPTKPWDRTLGVANFPRK--ASRRPP--REEYSATCVL--------------------EQPGALGGS-----RF--LLVQRPSS-----GLLAGLWEFP-----S---------------------------------------------VT--------TQ------PSGQCQRKVLL---------------------------------QELQ------S---------WA-GP----------------------------------------------------LPA-------TR--------------LQHL-------------G----------EVIHAFSHIKLTYQVYGLALEG----QTP----------------------------------------------------------------------VITTP---P---------G-----------------ARW--L---------------TR--EE----F-HTA-----AVSTA-------M---KK---------VF-------R----------V---YE----GQQPGTHKGSKRSRVSIPSCRKKPSPGQQVLDRFFRPHAPTDAPSLKSAAQ--------------------------
>XP_004371861.2 [Trichechus manatus latirostris]
-----MTPRVSRLSWWMRTTSAWFLGATPSVGDGGGISLSESPTGWPSVQTYGSGAGESARRALRAYWLVPSGLAPRLAGATPPGVRLSPARETGREAIMRKPRPTGRSHRKKASRQEGGDKCVLNSSQAKPSV----------------------------------------------------------------------------PD-------------------------GLVRQQKKVVLQASVSPYHLFKDTAEITA------FRGSLLSWYDREKRN-LPWR-----------------RLAEGEVDL----------------------D----RRA---------------------YA------------------VWVSEIMLQQTQVATVIDYYTRWMQKWPTLQDLASASLEEVNQLWAG--LGYYSRGRRLQEGARKVVEELGGHMPHTAETLQQLLPGVGRYTAGAIASIAFGQATGIVDGNVVRVLCRVR-AIGA-DPSSTLVSQQLWSLAQLLV-----------DPARPGDFNQAAMELGATVCTPQR-PLCSQ--CPVQ--------------SLCRAHQRVKREQLSASQSLPHSPDVEECAP--------------------N---------TGQCQ----------LCPPPTKPWDQTLGVANFPRK--ASRRPP--REECSATCVL--------------------EQPGALGGS-----RL--LLVQRPSS-----GLLAGLWEFP-----S---------------------------------------------VT--------ME------SSGQYQHEALL---------------------------------QELQ------S---------WA-GP----------------------------------------------------LPA-------TR--------------LKHL-------------G----------EVVHTFSHIKLTYQVYGLALEG----QIP----------------------------------------------------------------------VTTAP---P---------G-----------------ARW--L---------------TR--EE----F-HTA-----AVSTA-------M---KK---------VF-------R----------M---YE----GQQPGACKGSKRSQVSISSSRKKPSPGQQVLDHFFRPHVPTDAPSLNSVAQ--------------------------
>XP_026915133.1 [Acinonyx jubatus]
------------------------------------------------------------------------------------MLLDIPKEALSTHTVTDYANVGPSEVTCKNSPTGHTSVPQPAKSNPMSIWRAIMKKPQTAVRSCRQNQASGHEGREKQVLSSSQVKPST-------------------------------------PDGTMPKFPEAPAGLARRQKEVVLRASVSPYHLFRDTAE--------------VTV------FRENLLSWYDREKRD-LPWR-----------------R------------------------------RAEGEMDP-----------------DRRAYA------------------VWVSEVMLQQTQVATVIDYYTRWMQKWPTLQDLASASLEEVNQLWAG--LGYYSRGRRLQEGAQKVVEELGGHVPHTAETLQKLLPGVGRYTAGAIASIAFGQATGVVDGNVVRVLCRVR-AIGA-DSGSTFVSQQLWSLAQQLV-----------DPARPGDFNQAAMELGATVCTPQH-PRCSQ--CPVQ--------------SVCRAHQRVEREQLVASQSLPGSPDVEECAP--------------------S---------AGQCQ----------LCAPPTEPWDQTLGVANFPRK--ASRRPP--REECSATCVL--------------------EQPRALGGA-----RI--LLVQRPKS-----GLLAGLWEFP-----S--------VT-----------------------------------AE-------PSG--------------------------------------------------QCQR------E---------ALLRELQSWVGP---------------------------------------------LPA-------TH--------------LQHF-------------G----------QVVHTFSHIKLTYQVYGLALEG----QIP--------------------------------------------------------------------VTTTPPG-------------------------------ARW--L---------------TR--EE----F-HTA-----AVSTA-------M---KK---------VF-------R----------V---YE----GQRPGTCKGSKRSQVSAPSTQRKPSPGQQVLDSFFRPHHPTDVSSLNSMAQ--------------------------
>XP_032969255.1 [Rhinolophus ferrumequinum]
-------------------------------------------------------------------------------------------------------------------------------------------------------------------------------------------------------------------M----------------------------------------------------------------------------LKW-----------------------------------------------------------------------------------------------------------------------------PTLQDLARASLEEVNQLWAG--LGYYSRGRRLQEGARKVVEELGGHVPRTAETLQRLLPGVGRYTAGAIASIAFGQATGVVDGNVVRVLCRVR-AIGA-DASSTLVSQQLWSLAQELV-----------DPARPGDFNQAAMELGATVCTPQR-PLCSQ--CPVQ--------------SLCRAHQRVEREQLLTSQSLPGSLDVEECAP--------------------N---------TGQCQ----------LCAPPTEPWDQTLGVANFPRK--ASRRPP--REECSAICVL---------------E----QPWALGDA------RI--LLVQRPNS-----GLLAGLWEFP-----S---------------------------------------------VT--------VV------PSGQCQRKALL---------------------------------QELQ------S---------WA-GP----------------------------------------------------LPA-------SR--------------LQHL-------------G----------QVVHTFSHIKLTYQVYGLALEG----QTP----------------------------------------------------------------------VTTPS---G---------------------------ARW--L---------------TR--EE----F-HTA-----AVSTA-------M---KK---------VF-------R----------V---YE----GQQPGTCKSSRRSQVSIPASRKRPSPGQQTLDSFFRPHIPTDASKLNIAAQ--------------------------
>XP_033272403.1 [Orcinus orca]
-------------------------------------------------------------------------------------MRKPRAAVGSRSRCRKQASSQEGREKRALSSSQAKPSAPDGLARQQEEV----------------------------------------------------------------------------RL------------------------------------QAPVSPYHLFRDTAEVTV------FRKSLLSWYDREKRD-LPWR-----------------RRVEGEVDL----------------------D----RRA---------------------YA------------------VWVSEVMLQQTQVATVIDYYNRWMQKWPTLQDLASASLEEVNQLWAG--LGYYSRGRRLQEGARKVVEELGGHMPRTAETLQWLLPGVGRYTARAIASIAFGQATGVVDGNVVRVLCRVR-AIGA-DPSSTLVSQQLWSLAQQLV-----------EPARPGDFNQAAMELGATVCTPQR-PLCSQ--CPVQ--------------SLCRARQRVEREQLSASRSPPGSRDVEECA---------------------P---------NTGQC---------QLCAPPTEPWDQTLGVANFPRK--VSRRPP--REECSATCVL--------------------EQPRALGGA-----RI--LLVQRPNS-----GLLAGLWEFP-----S---------------------------------------------VT--------AE------PSGQHQRKALL---------------------------------QELQ------S---------WVGPV--PA--T-------------------------------------------------------------R---------LRHL-------------G----------QVVHTFSHIKLTYQV----YGL----ALE------------------------------------------------------------EQT-------PVAIV---P------PGAR-------------------W--L---------------TR--EE----F-HTA-----AVSTA-------M---KK---------AL-------P----------L---LS---SLYFLCFLHVLSEPVTMCSVYTRASSQGPARVPKDPRCPPCPDGKSPAQASKSWIVSFGPTSPADAPSLNSATQ----
>XP_007108677.3 [Physeter catodon]
------------------------------------------------------------------------------MRLRRSIMRKPRAAVGSRSRCRKQACSQEGREKRALSSSQAKLSAPDGLARQQEEV----------------------------------------------------------------------------RL------------------------------------QAAVSPYHLFRDTAEVTV------FRKSLLSWYDREKRD-LPWR-----------------R------------------------------RVEGEVDP-----------------DRRAYA------------------VWVSEVMLQQTQVATVIDYYTRWMQKWPTLQDLASASLEEVNQLWAG--LGYYSRGRRLQEGARKVVEELGGHMPRTAETLQRLLPGVGRYTARAIASIAFGQATGVVDGNVVRVLCRVR-AIGA-DPSSTLVSQQLWSLAQQLV-----------EPARPGDFNQAAMELGATVCTPQR-PLCSQ--CPVQ--------------SLCRARQRVEREQLSASRSLPGSCDVEECAP--------------------N---------TGQCQ----------LCAPPTEPWDQTLGVANFPRK--VSRRPP--REECSATCVL--------------------EQPRALGGA-----RI--LLVQRPNS-----GLLAGLWEFP-----S---------------------------------------------VT--------AE------PSGQHQRKALL---------------------------------RALQ------S---------WV-GP----------------------------------------------------LPA-------TR--------------LRHL-------------G----------QVVHTFSHIKLTYQV----YGL----ALE--------------------------------------------------------------EQTPVTIVPPGAR---------------------------------W--L---------------TR--EE----F-HTA-----AVSTA-------M---KK---------VF-------R----------V---YE----GQQPGTCKGSKRSQVSTLSRRKKPIAGQQVLDSFFRPHIPC------------------------------------
>XP_030725826.1 [Globicephala melas]
-------------------------------------------------------------------------------------MRKPRAAVGSRSRCRKQASSQEGREKRALSSSQAKPSAPDGLARQQEEV----------------------------------------------------------------------------RL------------------------------------QAPVSPYHLFRDTAEVTV------FRKSLLSWYDREKRD-LPWR-----------------RRVEGEVDL----------------------D----RRA---------------------YA------------------VWVSEVMLQQTQVATVIDYYNRWMQKWPTLQDLASASLEEVNQLWAG--LGYYSRGRRLQEGARKVVEELGGHMPRTAETLQWLLPGVGRYTARAIASIAFGQATGVVDGNVVRVLCRVR-AIGA-DPSSTLVSQQLWSLAQQLV-----------EPARPGDFNQAAMELGATVCTPQR-PLCSQ--CPVQ--------------SLCRAHQRVEREQLSASRSPPGSRDVEECAP--------------------N---------TGQCQ----------LCAPPTEPWDQTLGVANFPRK--VSRRPP--REECSATCVL--------------------EQPRALGGA-----RI--LLVQRPNS-----GLLAGLWEFP-----S---------------------------------------------VT--------AE------PSGQHQRKALL---------------------------------QELQ------S---------WV-GP----------------------------------------------------VPA-------TR--------------LRHL-------------G----------QVVHTFSHIKLTYQV----YGL----ALE--------------------------------------------------------------EQTPVAIVPPGAR---------------------------------W--L---------------TR--EE----F-HTA-----AVSTA-------M---KK---------VF-------R----------V---YE----GQQPGTCKGSKRSQVSTLSRWKKPSAGQQVLDSFFRPHIPC------------------------------------
>XP_039929218.1 [Hirundo rustica]
-----------------------------------------------------------------------------------------------------------------------------------------------------------------------------------------------------------------------------------------------------------------------------------------------------------------------------------------------------------------------------------------------------------MLQQTQVATVIDYYNRWMQKWPTLQALAQASLEEVNELWAG--LGYYSRGKRLQEAARKVVSELAGRMPRTAEDLQKLLPGVGRYTAGAIASISYGQAVGVVDGNVIRVLCRLR-CIGA-DSSSPAVIDRLWDMANVLV-----------DSSRPGDFNQALMELGATVCVPKA-PLCGE--CPVK--------------QHCQAWRRVEKELAFASQKLFG-----------------------------KTLPVPDVEDCGVGD--------CPLCPPATEPWDSSLGVTNFPRK--AAKKPP--RAMRTATCVL---------------E----RRGCHGAP------EY--LIVQRPSS-----GLLAGLWEFP-----S--------VP-----------------------------------LA--------QD------LQEEKEREELA---------------------------------DHLQ------A---------WMGQP----------------------------------------------------VAA-------KG--------------LQFI-------------G----------EVIHIFSHIHQTYVVYSLHLDG----DVT--------------------------------------------------------------------LDPALSP-------------------------------SRW--V---------------TE--DE----F-HTS-----AVSTA-------M---KK---------VL-------K----------A---QEKQRRKESSPVKGSKRKRGNKAPGAGSTCPGTQLSLHAFLRAPTAP------------------------------------
>XP_030082678.1 [Serinus canaria]
------------------------------------------------------------------------------------------------------------------------------------MW---------------------------------------------------------------------------------------------------------------------------------------------DFISRKAATEPD----------------------A------------------------------D----RRG---------------------YA------------------VWVSEIMLQQTQVATVIDYYIRWMQKWPTLQALAQASLEEVNELWAG--LGYYSRGKRLQEAARKVVSELAGRMPRTAEDLQKLLPGVGRYTAGAIASISYGQATGVVDGNVIRVLCRLR-CVGA-DSSSPAVIDWLWDMANVLV-----------DRSRPGDFNQALMELGATVCVPKS-PLCGE--CPVK--------------QHCQAWRRVEKDLAFASQKLFGKA----AP-VPDVEDC---GLGDCPLCPPA---------TEPWD---------SS-----------LGVTNFPRK--AAKKPP--RAMRTATCVL-----ERR--G----C--H-QA-----P------EY--FIVQRPSS-----GLLAGLWEFP-----S--------VPLAQ---------------------------------D--------LQ------EE------KER---------------------------------EELA------D---------HL-QA--WT--G---------------------------------------------RPVA------AK----G---------LQFI-------------G----------EVIHIFSHIHQTYVV----YSL----HLD--------------------------------------------------------------------G---DVT---L---------D------PALSPS-----R-W--V---------------TE--DE----F-RAS-----AVSTA-------M---KK---------VL-------K----------A---HG----KQRRKESSPVKGSKRK----R-----GAKALGAGS-------------PCPGTQLSLRAFLRAPKGP----------
>XP_036244229.1 [Molothrus ater]
-----------------------------------------------------------------------------------------------------------------------------------------------------------------------------------------------------------------------------------------------------------------------------------------------------------------------------------------------------------------------------------------------------------MLQQTQVATVIDYYTRWMQKWPTLQALAEASLEEVNELWAG--LGYYSRGKRLQEAARKVVSELAGQMPRTAEELQKLLPGVGRYTAGAIASISYGQATGVVDGNVIRVLCRLR-CVGA-DSSSPAVIDWLWDMANVLV-----------DRSRPGDFNQALMELGATVCVPKS-PLCGE--CPVK--------------QHCQAWRRVEKELAFASQKLFGKAPPVPDVEDC------------------D---------VGDCP----------LCPPATEPWDSSLGVTNFPRK--AAKKPP--RAMRTATCVL---------------E----RRGCHGAP------EY--LIVQRPSS-----GLLAGLWEFP-----S--------VP-----------------------------------LA--------QD------LQEEKEREELA---------------------------------DHLQ------A---------WMGRPMAAK--G-----------------------------------------------------------------------LQFI-------------G----------EVIHIFSHIHQTYVVYSLHLDG----DVT--------------------------------------------------------------------LDPALSP-------------------------------SRW--V---------------TE--DE----F-HAS-----AVSTA-------M---KK---------VL-------K----------A---HEKQRRKESRPVKGSKRKRGAKAPGAGSPRPGTQLSLRAFLRAPTAP------------------------------------
>XP_034270832.1 [Pantherophis guttatus]
------------------------------------------------------------------MFSNCGSFCRFFKKIKPNFRGHQKFAFCGMLATSSATSSPFCKQIPPTSENRCNLAMSKRQTSKCSNLGKSKNHQRKVKKRLVLYKEVPSSQ----------------------------------------------------PL----------------------------FHTFSDAVE--------------IRD------FQKRLLSWYNKCKRD-LPWR---------TLAATETDD------------------------------D----KRA---------------------YA------------------VWVSEIMLQQTQVASVINYYNRWMQKWPTLQDLAEASLEEVNELWAG--LGYYSRGKRLQEGAHKVMSQLAGHMPRTAEELQKQLPGVGKYTAGAIASIAFGQVTGVVDGNVTRVLCRTR-AIGA-DTANSAAADALWALAHTLV-----------DQTHPGDFNQAMMELGATVCTPKT-PLCME--CPVK--------------QHCRALHQVEKHRLNSTKRLLGKTASESLPVLDMEECAA------------V---------SGSCS----------LCLPPSVPWEPSLGVTNFPRK--TTKKQP--RIEHTATCVLQRRCS----------D-----------GNP----EY--FLVRRASS-----GLLAGLWEFP-----S--------IL-----------------------------------LD----QGQEKQ---------------QK---------------------------------VILA------D---------HL-LA--SLGND---------------------------------------------LAV-------RQ--------------LQYV-------------G----------EVLHIFSHIRQTYLI----YFL----NVD--------------------------------------------------------------RDEENWNRNVELP-------------A-----------------SRW--V---------------TK--TE----F-QIS-----AISTA-------M---KK---------VF-------K----------VFEKWNCRINDAQVVKKKKRDSLRTSQLKPEEQSSSSKKLLSLHSFLRTGLNS----------------------------------
>XP_034977164.1 [Zootoca vivipara]
------------------------------------------------------------------------------------------------MSKLQLATRSKLGIQRNTGKQQKSLKKCEGNTTLYKGV----------------------------------------------------------------------------PS------------------------QQSSFHTFSNVAE--------------IKE------FRKRLLTWYNKCKRD-LPWR-----------------KLAASEDDA----------------------D----RRA---------------------YA------------------VWVSEIMLQQTQVVSVINYYNRWMQKWPTLQDLAQASLEEVNELWAG--LGYYSRGKRLQEGAHKLVSQMEGHMPRTAEELQKQLPGVGKYTAGAIASIAFGQVTGVVDGNVIRVLCRTR-AIGA-DPANASVADRLWALAHTLV-----------DPSYPGDFNQAMMELGATVCTPKA-PRCME--CPVK--------------QHCRARHKVEKEQAASAKKLLGKPASKCPQVLDVEECAAA-----------T---------TGSCS----------LCLPPSEPWDPSLGVTNFPRK--TAKKQP--RIECTATCVL---------------Q--RKCS-----DGKP---EY--LIVQRPST-----GLLAGLWEFP-----S---------------------------------------------LL-------LES------GQEKQQKAALA---------------------------------DHLQ------A---------WV-GT--NV--A---------------------------------------------TRR-----------------------LQHV-------------G----------EVLHIFSHIRQTYVI----YSL----NLD------------------------------------------------------------KDEGNWDVELEPLAS---R-----------------------------W--V---------------TK--TE----F-HNS-----AISAA-------M---KK---------VL-------K----------A---YE---KWSSTISTAKTVKRKRDFLHTSQTLHEEGSFSKRQLSLDSFLAANPGD------------------------------
>XP_008107733.1 [Anolis carolinensis]
------------------------------------------------------------------------------------------------MIKHRLSTCNKLRTQQNIAKKQKSPTKYEDDITLSKEV----------------------------------------------------------------------------PS------------------------QQCFFHTFSDAAE--------------IKD------FRKRLLTWYNKCKRD-LPWR-----------------KMATSETDA----------------------D----RRA---------------------YA------------------VWVSEIMLQQTQVASVISYYNRWMQKWPTLQELAKASLEEVNELWSG--LGYYSRGKRLQEGARKVVSQMAGHMPRTAEELQKLLPGVGKYTAGAVASIAFGQVTGVVDGNVIRVLCRAR-AIGA-DPTSSAVADRLWALANSLV-----------DPTHPGDFNQAMMELGATVCTPKT-PLCTE--CPVK--------------QHCRAYHRVEKDLVLSGERLLGKAASKYSHLPDVEECAT------------T---------TGSCS----------FCLPTSEPWDPSLGVANFPRK--VTKKKP--RIEHTATCVL---------------Q--RRSI-----GGEP---EY--LIVQRPSS-----GLLAGLWEFP-----S---------------------------------------------LL-------LEP------GQEKQLKSALA---------------------------------GHLQ------T---------WV-GS--DV--A---------------------------------------------VRR-----------------------LQHV-------------G----------EVLHVFSHIRKTYVI----YFL----NLN--------------------------------------------------------------KEEENCDKEVELP---A---------------------------SRW--V---------------TK--TE----F-QSS-----AISTA-------M---KK---------IL-------K----------A---YE---AWSSKTSSDKVVKRKRDTLHASHSKPEEASVCKRQLSLDSFLATNPKN------------------------------
>WP_164856163.1 A/G-specific adenine glycosylase [Lujinxingia sediminis]
----------------------------------------------------------------------------------------------------------------------------MSEVLVASGW----------------------------------------------------------------------------GE------------------------------------R--------------KDE------FQRALLSWFWRARRD-LPWR-----------------G------------------------------V----GDP---------------------YA------------------TWVSEIMLQQTQVITVIDYFQRWMARFPDVQSLAAADEEEVLEQWSG--LGYYRRARFLHRAAKVVVDEHGGAIPSTLEGLRR-LPGVGPYTAGAIASIAFGLPAPIVDGNVIRVFARLF-AIAG-DPRSTANQKIFWELAEALV-----------DRNKPGDFNEALMELGARVCAPRS-PACLL--CPVR--------------EYCAGF---------------------------------------------A---------SGEPE--------------------------ALPEV--ARRSAV--KPMRALTVVV---------------HRRGTSG-----R------DM--LVGPREAG-----GLLAGMLEFP-----T---------------------------------------------VE------------------------------------------------------------REGT------R---------WP-----EL------------------------------------------------DEVASLLGMPIV--------------AEEV-------------G----------EVTHIFSHRRLQTRM----YAA----EID---------------------------------------------------------------------APVTVA-------------E-----------------ERWRWV---------------PE--LE----L-GQA-----AISAL-------T---RK---------IY-------E----------R---WK----TSEPV------------------------------------------------------------------------
>WP_230467296.1 A/G-specific adenine glycosylase [Lujinxingia vulgaris]
----------------------------------------------------------------------------------------------------------------------------MSEVLAASAV----------------------------------------------------------------------------AG------------------------------------R--------------VDA------FQRALLSWFWRERRE-LPWR-----------------G------------------------------V----GDP---------------------YA------------------TWVSEIMLQQTQVVTVVDYFQRWMARFPDVAALAAANEEEVLEQWSG--LGYYRRARFLHRAAKVIVEEHGGELPSTLEGLRT-LPGVGPYTAGAIASIAFGLPAPIVDGNVIRVFARLF-AIEG-DPRSTANQKSFWGLAEALV-----------DPQNPGDFNEALMELGARVCTPRS-PACLL--CPVR--------------EFCAGF---------------------------------------------A---------SGEPE--------------------------ALPEV--ARRSAV--KPMRAVAVVVTRQGR---------------RG-----K------EL--LVGPRDAG-----GLLAGMLEFP-----T--------VE-----------------------------------RE--------GK------RW------PKL---------------------------------DEVA------S---------LL-GM--KV--V-----------------------------------------------------------------------AEEV-------------G----------ELTHVFSHRRLLTRI----FAA----EVG--------------------------------------------------------------S-----EATFADE---R---------------------W-----R-W--V---------------PE--RE----L-SQA-----AISAL-------T---RK---------IY-------E----RSK---Q---LE---TT----------------------------------------------------------------------------
>WP_162687400.1 A/G-specific adenine glycosylase [Bradymonas sediminis]
----------------------------------------------------------------------------------------------------------------------MSQSTSPTKSDLPQPL----------------------------------------------------------------------AAVDFSDA------------------------------------E--------------CAA------IRVALLGWYRLYRRE-LPWR-----------------D------------------------------I----QDP---------------------YL------------------IWVSEIMLQQTQVATVVAYYQRWAQRFPTVEALATASLDEVLEQWAG--LGYYRRARFLHESSKTVLEEMGGRLPRSAGQLRK-LKGVGPYTAGAIASIAFGQPEPLVDGNVERVLARLR-AVRG-DAKSGAFQKLWWRLAARVL-----------DPEEPGDFNQALMELGATVCTPQN-PNCED--CPVR--------------GVCHAS---------------------------------------------R---------TESPT--------------------------DFPSP--AKRTRQ--RPVRVRSLVVARELR----------A--Q-ND-----GALTR--EF--LLLKRPLD-----GIWGGLWECP-----S-------------------------------------------------------VE------VSARAADSKVF---------------------------------GALQ------D---------FL-AS--AA--G---------------------------------------------LML-------ED----P-------TQLQRI-------------G----------EFVHHFSHIKMQVEADY--WDA----SGQ------------------------------------------------------------KNAVGAPAARLHDAS---A------RPYK-------------------W--V---------------PE--DA----L-DAV-----AMSAA-------M---RK---------IL-------A----------L---YR---ARD---------------------------------------------------------------------------
>WP_141196457.1 A/G-specific adenine glycosylase [Persicimonas caeni]
------------------------------------------------------------------------------------------------------------------------MSRTAEIASEHQFS----------------------------------------------------------------------------AD------------------------------------E--------------CDS------LRRALLSWYAHHKRE-LPWR-----------------D------------------------------I----GDP---------------------YA------------------VWVSEIMLQQTQVATVIDYYHRWLERFPTVEDLARAEREDVMELWAG--LGYYRRARFLHESAAVVVDEMGGEVPRTVKQLKS-LKGIGPYTAGAIASIAFDEPVPVVDGNVERVLSRLR-AISG-DPKATANQKLYWALAGDLV-----------DPDAPGDFNQAMMELGATICTPQS-PTCML--CPVR--------------EHCIAF---------------------------------------------A---------EGEPT--------------------------EYPAT--AKRTRQ--RPMTVGTSVV---------------V--F-GT-----GRAE---RF--LVVKRPPD-----GLLGGLWEFP-----T--------VV-----------------------------------DE--------DG------KA------SSV---------------------------------DAYL-----EQ---------CLATA--GL--E-------------------------------------------------------------T-------SEPNDL-------------G----------ELVHHFSHIRMTIRAEARRLDT----EEP------------------------------------------------------------PEG-----AAEFDQP---V---------D-------------------W--V---------------SR--DE----L-ERL-----PMSAA-------M---RK---------VL-------A----------L---YE---QA----------------------------------------------------------------------------
>WP_146158578.1 A/G-specific adenine glycosylase [Enhygromyxa salina]
--------------------------------------------------------------------------------------------------------------------------MPSCVAGIDDQL-----------------------D----------------------------------------------------DA------------------------------------S--------------VEA------IARGLSRWFATNARD-LPWR-----------------R------------------------------T----RDP---------------------YA------------------IWVSEIMLQQTRVETVENYWGRFLARFPDVHALATADEDAVLEQWSG--LGYYRRARLLHRGAKHVHAELGGALPHAAEQLRG-IPGIGPYTAGAIASIAFDQQAPLVDGNVARVHSRLA-QIEQ-PREQDAKARQHWVFVERVL-----------AHGRPRVLAQALMELGATVCTPRN-PSCPV--CPVR--------------RTCRAH---------------------------------------------A---------SGTQG--------------------------LIPAV--RVKKKS--PELHLHALAL--------------------RH-----GQ-----RL--LLERRPTE-----GLLAGLWCLP-----L--------FE-----------------------------------RE-------HGD------LDAQR---------------------------------------DALA------A---------AA-SE--QL--G---------------------------------------------VAI-------TL--------------DARP-------------G---------VAVKHVFTHRVWHLLP----WSG----RAR--------------------------------------------------------------KAVRTRGRADGLT---F---------T-------------------W--L---------------RD--AA----Q-PEG-----GVPTL-------T---RK---------LL-------A----------A---VG----RSDPGDAK---------------------------------------------------------------------
>WP_075276631.1 A/G-specific adenine glycosylase [Pajaroellobacter abortibovis]
----------------------------------------------------------------------------------------------------------------MKKSVAEKGVGSFTQGSCAENV-----------------------S----------------------------------------------------PE------------------------------------M--------------ISS------LHGLLLAWYSTACRD-LPWR-----------------K------------------------------T----NDP---------------------YA------------------VWLSEVMLQQTRVETVIPYWKRFMDAFPTIQALAEASLESVLTLWSG--LGYYRRAQSLHRTAQQVCSHYAGLFPQTVRELCA-LDGIGAYTAGAIASIAYQQPAPLVDGNVARVFARIF-AIRE-DVRQKDGLKQVWKLAETLV-----------SSDQPGEWNQAVMELGSLICVPRE-PKCLL--CPVS--------------AVCEAR---------------------------------------------I---------IGLER--------------------------QLPIQ--LSKPKP--TIEQRIAFVL------------------V-RD-----G------HV--LLGQRWR------GINAGLWEPP-----M--------IS-----------------------------------ME-------TSS------SE-------RV---------------------------------ENQK------A---------VL-RQ--SF--G---------------------------------------------IHA-------RQ--------------LCRV-------------N----------SISHILTHRRLEVEI----WRG----ETV----------------------------------------------------------------------KALKD---E------WKQD-------------IYQTLKW--V---------------SL--NA----F-EYC-----PLSML-------S---RK---------IL-------R----------A---AG---ISHRAQSPVDLS------------------------------------------------------------------
>WP_169928237.1 A/G-specific adenine glycosylase [Labilithrix luteola]
----------------------------------------------------------------------------------------------------------------------------MPVPEDVTDG-----------------------G----------------------------------------------------SA------------------------------------Q--------------LAQ------LQEALLRWYAACRRD-LPWR-----------------N------------------------------T----RDA---------------------YA------------------IWVSEVMLQQTRVDTVLRYYDRFLQRFPTPVALAEAPSDDVLAMWSG--LGYYRRARLLHRGAQAVAEQ-GGALPSNRTGLLD-VPGIGRYTSGAIASIAFGEAVGLVDGNVARVLARLF-AIDE-DMRKAGMRTA-EKLADKIV-----------AKQDPGAWNQALMELGATVCSPVK-PACHK--CPVS--------------TMCRAR---------------------------------------------A---------EQRTS--------------------------ELPVL--SPKAKPLARKVQSLVVT----------------R--A-SD-----G------AV--LLARRTPD-----RLFGGLWEPP-----S---------------------------------------------IE------------------------------------------------------------GSAR-----SR---------GALTS--AF--G---------------------------------------------VED-----------------------AKRV-------------G----------SVEHVLSHRKLTVDV----LNA----SVR------------------------------------------------------------SLP-------RVAPP---E------GYDD-----------------VRF--V---------------AV--GEIERGS-EKL-----GIATL-------A---RK---------IL-------T----------C---AG---VLEDA-------------------------------------------------------------------------
>WP_204488017.1 A/G-specific adenine glycosylase [Archangium primigenium]
----------------------------------------------------------------------------------------------------------------------MSPRKRASLSAEPLVP----------------------------------------------------------------------------PE------------------------------------H--------------RAS------VRAGLLAWYDQQKRD-LPWR-----------------R------------------------------T----RDP---------------------YA------------------IWLSEVMLQQTQVATVIPYWERFLQRFPTVEALADAPLADVLAGWRG--LGYYSRARNLHRAAQEIVARFGGRLPPTAAELLT-LPGFGRYTAGAVASIAFGEDAPLVDGNVARVLSRLF-EVEG-VPGDRVREARLWALATELV-----------PGERPGDFNQALMEHGATVCRPDN-PLCLL--CPVR--------------EACLAF---------------------------------------------R---------HGRVG--------------------------ELPPA--KVRAAP--KQMTLAVAVW---------------A--H-EG------------RL--LLVRRADK-----GLFGGLWELP-----A--------AE-----------------------------------VD-------ADT------PA------------------------------------------PECA------A---------RL-TQ--AL--G---------------------------------------------SPV-------RV--------------GPAL-------------G----------VVRRQLTHRTLTLRL----LRV----TGA------------------------------------------------------------TRP-------TQAPA---F------QDTR-------------------W--C---------------TP--EE----A-AAL-----GMSTA-------M---HK--------ALL-------A----------A---LD---AGALVLPPSSVG------------------------------------------------------------------
>WP_095976238.1 A/G-specific adenine glycosylase [Melittangium boletus]
----------------------------------------------------------------------------------------------------------------------MSPPRKRDTAPTAPLL-----------------------P----------------------------------------------------PE------------------------------------R--------------RER------VRAGLLDGYDRQKRD-LPWR-----------------R------------------------------T----RDP---------------------YA------------------IWLSEVMLQQTQVATVIPYWERFLQRFPTVEALASAPLPDVLAAWRG--LGYYSRARNLHLAAQEVVARFGGRLPSTAAELLT-LPGFGRYTAGAVASIAFGESAPLVDGNVARVLSRLF-EVEG-APGDRAREARLWALATALV-----------PGERPGDFNQALMEHGATVCRPEN-PLCLL--CSVR--------------EECLAY---------------------------------------------R---------HGRVD--------------------------ELPPA--KVRAAP--KRMTLAVAVW---------------A--H-AG------------RL--LLARRAEK-----GLFGGLWELP-----A--------VE-----------------------------------VD-------DDT------PA------------------------------------------PESA------A---------RL-SQ--AL--G---------------------------------------------TPV-------HV--------------EAAL-------------G----------TVRRQLTHRALSLRL----LRV----TGT------------------------------------------------------------THP-------THAPA---F------QELR-------------------W--C---------------TP--QD----A-SSL-----GMSTA-------M---HK---------AF-------E----------A---AL----DAGALAP----------------------------------------------------------------------
>WP_002624916.1 A/G-specific adenine glycosylase [Cystobacter fuscus]
----------------------------------------------------------------------------------------------------------------------MRPSRKRAPSPTPLLI-----------------------E----------------------------------------------------PT------------------------------------R--------------RES------LRSGLLAWYDRQKRD-LPWR-----------------R------------------------------T----RDP---------------------YA------------------IWLSEVMLQQTQVTTVIPYWERFLQRFPTVEALARAPLPDVLAAWRG--LGYYSRARNLHLAAQDVVARHGGKLPSTAAELLT-LRGFGRYTAGAVASIAFGEPAPLVDGNVARVFSRLF-EVEG-LPGDRVREARLWALATELV-----------SPERPGDFNQALMEHGATVCRPDN-PLCLL--CPVR--------------EDCLAW---------------------------------------------R---------HGRVN--------------------------ELPPA--KVRAPP--KRMTLALAVW---------------A----HE-----G------RL--LLARREEK-----GLFGGLWELP-----A--------AE-----------------------------------IE--------AD------TP------------------------------------------DSQS-----AD---------KL-TQ--SL--G---------------------------------------------TPV-------RV--------------EAVL-------------G----------TVRRQLTHRSLTLRL----LRV----TGS------------------------------------------------------------KHP-----TRAPAFR---E---------------------------LRW--C---------------TP--EE----A-SSL-----GMSTA-------M---HK---------AL-------E----------A---AL----DAGVLPA----------------------------------------------------------------------
>WP_071897228.1 A/G-specific adenine glycosylase [Cystobacter ferrugineus]
----------------------------------------------------------------------------------------------------------------------MSPSRKRAPSPTPPLI-----------------------E----------------------------------------------------PA------------------------------------R--------------RES------LRAGLLAWYDRQKRD-LPWR-----------------R------------------------------T----RDP---------------------YA------------------IWLSEVMLQQTQVATVIPYWERFLQRFPTVEALATAPLPDVLAAWRG--LGYYSRARNLHLAAQDVVARYGGKLPSTAAQLLT-LRGFGRYTAGAVASIAFGEPAPLVDGNVARVFSRLF-EVEG-LPGDRVREARLWALATELV-----------SPERPGDFNQALMEHGATVCRPDN-PLCLL--CPVR--------------EDCLAW---------------------------------------------R---------HGRVN--------------------------ELPPA--KVRAAP--KRMTLALAVW---------------A----HA-----G------RL--LLARREEK-----GLFGGLWELP-----A--------AE-----------------------------------IE--------AD------TP------------------------------------------DPES-----AG---------KL-TQ--AL--G---------------------------------------------TPV-------RV--------------EAVL-------------G----------TVRRQLTHRSLTLRL----LRV----TGS------------------------------------------------------------THP-----TRAPAFR---E---------------------------LRW--C---------------TP--EE----A-SSL-----GMSTA-------M---HK---------AL-------E----------A---AL----EAGVLPA----------------------------------------------------------------------
>WP_047856215.1 A/G-specific adenine glycosylase [Archangium gephyra]
----------------------------------------------------------------------------------------------------------------------MSPPRKRKAPSPTPLV-----------------------E----------------------------------------------------PA------------------------------------R--------------RES------LRSGLLTWYDRQKRD-LPWR-----------------R------------------------------T----RDP---------------------YA------------------IWLSEVMLQQTQVATVIPYWERFLQRFPTVEALATAPLPDVLAGWRG--LGYYSRARNLHRAAQELVARFGGRLPSTAAELLT-LPGFGRYTAGAVASIAFGEPAPLVDGNVARVLSRLF-EVEG-PPGDRAREARLWELATALV-----------PGERPGDFNQALMEHGATVCRPEN-PLCLL--CPVR--------------EQCLAY---------------------------------------------R---------NGRVD--------------------------ELPPA--KVRAAP--KRMTLAVAVW---------------A----HE-----G------RL--LLARRAEK-----GLFGGLWELP-----A--------AE-----------------------------------VE--------DD------TP------------------------------------------DPAS-----AV---------KL-AE--AL--G---------------------------------------------AEV-------RV--------------QGHL-------------G----------TVRRQLTHRSLSLRL----LRV----TGH------------------------------------------------------------PHP-----TRAPAFQ---E---------------------------LRW--C---------------TP--DE----A-SSL-----GMSTA-------M---HK---------AL-------E----------A---AV----TAGALRG----------------------------------------------------------------------
>WP_043405480.1 A/G-specific adenine glycosylase [Archangium violaceum]
----------------------------------------------------------------------------------------------------------------------MSSPRKRKASSPAPLV-----------------------E----------------------------------------------------PA------------------------------------R--------------REA------IRAGLLAWYDRQKRD-LPWR-----------------R------------------------------T----RDP---------------------YA------------------IWLSEVMLQQTQVATVIPYWERFLQRFPTVEALAAAPLPDVLAGWRG--LGYYSRARNLHRAAQEIVSRFGGRLPSTAAELLT-LPGFGRYTSGAVASIAFGEPAPLVDGNVARVLSRLF-EVEG-VPGDKAREARLWELATALV-----------PGERPGDFNQALMEHGATVCRPEN-PLCLL--CPVR--------------EQCLAY---------------------------------------------R---------HGRVD--------------------------ELPPA--KVRAAP--KRMTLAVAVW---------------A----HE-----G------RL--LLARRAEK-----GLFGGLWELP-----A--------AE-----------------------------------VE--------DD------TP------------------------------------------DPDS-----AT---------KL-AE--AL--G---------------------------------------------AEV-------RV--------------RGHL-------------G----------TVRRQLTHRALSLRL----LRV----TGR------------------------------------------------------------QHP-----TRAPAFQ---E---------------------------LRW--C---------------TP--DE----A-SSL-----GMSTA-------M---HK---------AL-------E----------A---AV----SAGALRD----------------------------------------------------------------------
>WP_093525305.1 A/G-specific adenine glycosylase [Stigmatella erecta]
------------------------------------------------------------------------------------------------------------------------------MTLDVPAL-----------------------D----------------------------------------------------AG------------------------------------R--------------LAA------IRAPLLAWYGRQKRD-LPWR-----------------R------------------------------T----ADP---------------------YA------------------IWLSEVMLQQTQVSTVIPYWERFLARFPSVQALAAAPLEDVLAAWKG--LGYYSRARNLHRAAQEVTAQFGGRFPSTAKALLT-LPGFGRYTAGAVASIAFGEEAPLVDGNVARVLSRLF-VVEG-LPGDRAREARLWALAGALV-----------KGERPGDFNQALMEHGATVCRPER-PLCLL--CPVR--------------EACLAY---------------------------------------------Q---------TGRTS--------------------------ELPPA--KVRATP--KLMTLALAVW---------------P--H-GD------------TL--LFARRAEK-----GLFGGLWELP-----A--------VE-----------------------------------VA-------PGA------PE------------------------------------------AEAA------T---------RL-SE--AL--E---------------------------------------------VPL-------TA--------------QGML-------------G----------TVKRQLTHRALTLHL----LRV----TGP------------------------------------------------------------QRP-------SGAAA---F------HELR-------------------W--C---------------TP--AQ----A-SEL-----GMSTA-------M---QR---------AL-------D----------A---AL---AKGVLPGVAR--------------------------------------------------------------------
>WP_225412400.1 A/G-specific adenine glycosylase [Stigmatella hybrida]
------------------------------------------------------------------------------------------------------------------------------MTLDVPAL-----------------------D----------------------------------------------------AG------------------------------------R--------------LAA------IRAPLLAWYDRQKRA-LPWR-----------------R------------------------------T----NEP---------------------YA------------------IWLSEVMLQQTQVSTVIPYWERFLARFPSVQALAAAPLEDVLAAWKG--LGYYSRARNLHRAAQEVTAQFGGRFPSTAKALLT-LPGFGRYTAGAVASIAFGEEAPLVDGNVARVLSRLF-VVEG-LPGDRAREARLWALAGALV-----------KGERPGDFNQALMEHGATVCRPER-PLCLL--CPVR--------------EACLAY---------------------------------------------Q---------TGRTA--------------------------ELPPA--KVRATP--KLLTLALAVW---------------P--H-GD------------TL--LFARRAEK-----GLFGGLWELP-----A--------VE-----------------------------------VA-------PGA------PE------------------------------------------AEAA------T---------RL-SE--AL--E---------------------------------------------VPL-------TA--------------QGML-------------G----------TVKRQLTHRALTLHL----LRV----TGP------------------------------------------------------------RRP-------SRAAA---F------HELR-------------------W--C---------------TP--AQ----A-SEL-----GMSTA-------M---QR---------AL-------D----------A---AL---AKGVLPDVAR--------------------------------------------------------------------
>WP_075005143.1 A/G-specific adenine glycosylase [Stigmatella aurantiaca]
------------------------------------------------------------------------------------------------------------------------------MTLDVPAL-----------------------D----------------------------------------------------AG------------------------------------R--------------LAA------IRAPLLAWYDRQKRD-LPWR-----------------R------------------------------T----KEP---------------------YA------------------IWLSEVMLQQTQVSTVIPYWERFLARFPSVQALAAAPLEDVLAAWKG--LGYYSRARNLHRAAQEVTAQFGGRFPSTAKALLT-LPGFGRYTAGAVASIAFGEEAPLVDGNVARVLSRLF-VVEG-LPGDRAREARLWALAGALV-----------KGERPGDFNQALMEHGATVCRPER-PLCLL--CPVR--------------EACLAY---------------------------------------------Q---------TGRTA--------------------------ELPPA--KVRATP--KLLTLALAVW---------------P----HG-----D------TL--LFARRAEK-----GLFGGLWELP-----A--------VE-----------------------------------VA--------PG------AP------------------------------------------EAEA-----AT---------RL-SE--AL--E---------------------------------------------VPL-------TA--------------QGVL-------------G----------TVKRQLTHRALTLHL----LRV----TGP------------------------------------------------------------QRP-----SRAAAFH---E---------------------------LRW--C---------------TP--AQ----A-SEL-----GMSTA-------M---QR---------AL-------D----------A---AL----AKGVLPDVAR-------------------------------------------------------------------
>WP_224250054.1 A/G-specific adenine glycosylase [Hyalangium gracile]
------------------------------------------------------------------------------------------------------------------------MRKRASAVPAPEPA----------------------------------------------------------------------------PD----------------------------------ARR--------------LTS------IREPLLAWYDRERRD-LPWR-----------------R------------------------------T----KDP---------------------YA------------------IWLSEVMLQQTQVSTVIPYWERFLARFPTVEALARAPLDDVLAAWKG--LGYYSRARNLHRAAQEVVARFGGRLPSSAHALLT-LPGFGRYTAGAVASIAFGEEAPLVDGNVARVLSRLF-EVEG-APGDRAREARLWELADALV-----------KGERPGDLNQALMEHGATVCRPES-PLCLL--CPVR--------------GACLAF---------------------------------------------Q---------HGRVA--------------------------ELPPA--KVRAAP--KRLTLALAVW---------------T--H-QD------------TL--LFARRAEK-----GLFGGLWELP-----A--------AE-----------------------------------VE--------PE------AP------------------------------------------DATA-----AT---------RL-SD--AL--G---------------------------------------------VSV-------TA--------------RAAL-------------G----------TVQRQLTHRTLTLRL----LRV----AGR------------------------------------------------------------QRP-------TRAPG---F------HELR-------------------W--C---------------TP--AQ----A-EEL-----GMSTA-------M---QR---------AL-------D----------V---VL----GSGVLDSGVLDS-----------------------------------------------------------------
>WP_224372806.1 A/G-specific adenine glycosylase [Hyalangium versicolor]
------------------------------------------------------------------------------------------------------------------------MRKRASSALASQAA----------------------------------------------------------------------------PD----------------------------------TGR--------------LAS------IRGPLLAWYDRERRD-LPWR-----------------R------------------------------T----KDP---------------------YA------------------IWLSEVMLQQTQVATVIPYWERFLARFPTVEALARAPLDDVLSAWRG--LGYYSRARNLHRAAQEVVARFGGRLPSTAEALLT-LPGFGRYTSGAVASIAFGEEAPLVDGNVARVLSRLF-EVEG-VPGDRAREARLWELAGALV-----------RGERPGDLNQALMEHGATVCRPES-PLCLL--CPVR--------------TACLAF---------------------------------------------Q---------HGRVD--------------------------ELPPA--KVRAAP--KLLTLALAVW---------------P----HE-----D------TL--LFARRAEK-----GLFGGLWELP-----A--------VE-----------------------------------VE--------PD------AP------------------------------------------EATA-----AT---------RL-SE--AL--G---------------------------------------------VPV-------TA--------------KAEL-------------G----------TVQRQLTHRTLTLRL----LRV----TGR------------------------------------------------------------QRP-----SRAPAFH---E---------------------------VRW--C---------------TP--AQ----A-EGL-----GMSTA-------M---QR---------AL-------E----------A---AV----KAGVLDR----------------------------------------------------------------------
>WP_044195027.1 A/G-specific adenine glycosylase [Hyalangium minutum]
-------------------------------------------------------------------------------------------------------------------------MRKRTAAAPVPEL----------------------------------------------------------------------------PE----------------------------------ARR--------------LAS------IRAPLLAWYDRERRD-LPWR-----------------R------------------------------T----KDP---------------------YA------------------IWLSEVMLQQTQVATVIPYWERFLARFPTVEALAAAPLDDVLAGWRG--LGYYSRARNLHRAAQEVVARFGGKLPSSAEALLT-LPGFGRYTAGAVASIAFGEEAPLVDGNVARVLSRLF-EVEG-PPGDRAREAHLWGLARALV-----------KGERPGDLNQALMEHGATVCRPES-PLCLL--CPVR--------------AACLAF---------------------------------------------Q---------HGRVN--------------------------ELPPA--KVRAAP--KRLTLALAVW---------------P----HE-----N------TL--LFARRADK-----GLFGGLWELP-----A--------AE-----------------------------------ID--------PD------AE------------------------------------------DAAA-----AT---------KL-SE--SL--G---------------------------------------------VSV-------TA--------------KTAL-------------G----------TVQRQLTHRALTLRL----LRV----SGR------------------------------------------------------------QLP-----SRAPAFH---E---------------------------LRW--C---------------TP--AQ----A-EGL-----GMSTA-------M---QR---------AL-------E----------A---AL----RAGVLGG----------------------------------------------------------------------
>WP_217081299.1 A/G-specific adenine glycosylase [Citreicoccus inhibens]
-----------------------------------------------------------------------------------------------------------------------MSPRPRTSPVLPTVS----------------------------------------------------------------------------PE------------------------------------R--------------HAA------LRGPLLNWYDHGKRD-LPWR-----------------R------------------------------T----RDP---------------------YA------------------IWLSEVMLQQTQVSTVIPYWERFLARFPTVGALASAPLDDVLSGWKG--LGYYSRARNLHRAAQEVVSRFQGRLPATAAELLT-LPGFGRYTAGAVASIAFGEEAPLVDGNVARVLSRLF-EVEG-LPGDRAREATLWALAGALV-----------KGERPGDFNQALMEHGATVCRPES-PLCLL--CPVR--------------AGCLAY---------------------------------------------A---------KGRVD--------------------------ELPPA--KVRAAP--KKLELALAVW---------------P----RE-----G------KL--LFARRAEE-----GLFGGLWELP-----T--------TE-----------------------------------VA--------ED------TT------------------------------------------DAVA-----LG---------QL-AS--AL--G--------------------------------------------TPDL-------KL--------------VGAL-------------G----------NVRRQLTHRALTLRL----LRV----AGP-------------------------------------------------------------------------VL---PRQAKSFQELR-------------------W--C---------------TP--QE----A-EAL-----GMSTA-------M---QR---------AL-------E----------S---VI----AQDVLAAATPTAPAQTRKRRPRASP----------------------------------------------------
>WP_193347724.1 A/G-specific adenine glycosylase [Corallococcus soli]
----------------------------------------------------------------------------------------------------------------------MSPRKRTATGAIPPPV-----------------------S----------------------------------------------------PE------------------------------------R--------------LAS------LRGPLLSWYDRNKRD-LPWR-----------------R------------------------------T----RDP---------------------YA------------------IWLSEVMLQQTQVSTVIPYWERFLARFPTVKALAAAPLDDVLSGWKG--LGYYTRARNLHRAAQEVVERFGGKFPPTAEQLIT-LPGFGRYTAGAVASIAFGEPAPIVDGNVARVLSRLF-EVEG-LPGDRDREATLWTLAAALA-----------AGERPGDFNQAMMEHGAATCRPES-PLCLL--CPVR--------------DGCLAY---------------------------------------------R---------KGRVH--------------------------ELPPA--KVRAAP--RKLFLALAVW---------------P--H-AG------------TL--LFARRADK-----GLFGGLWELP-----A--------VE-----------------------------------VE--------EA------TS------------------------------------------EAEA-----LQ---------RL-ST--TL--G---------------------------------------------AAL-------TL--------------EGSL-------------G----------SVRRQLTHRDLTLRL----LRV----SGG------------------------------------------------------------PRP-------TKSPA---F------QELR-------------------W--C---------------TP--QE----A-EAL-----GMSTA-------M---QR---------AL-------D----------A---VP---GHGAREDAATVAAAKKQAPGRPRRKVKEG-------------------------------------------------
>WP_120544079.1 A/G-specific adenine glycosylase [Corallococcus terminator]
[truncated: 562,903 more chars]
