# Supplementary material for: Structure of human MUTYH and functional profiling of cancer-associated variants reveal an allosteric network between its [4Fe-4S] cluster cofactor and active site required for DNA repair
Source: Nat Commun. 2025 Apr 16;16:3596. doi: 10.1038/s41467-025-58361-w (PMC12000561; doi:10.1038/s41467-025-58361-w)
Supplement: Supplementary file 6 — Source Data [file 41467_2025_58361_MOESM6_ESM.xlsx]

## Sheet: Figure 1
	Fig 1A
	[MUTYH] nM	WT	WT	WT	W103C	W103C	W103C	W103R	W103R	W103R	R241Q	R241Q	R241Q	R241W	R241W	R241W	R245H	R245H	R245H	R245C	R245C	R245C	V246F	V246F	V246F	C290W	C290W	C290W	P295L	P295L	P295L	N238S	N238S	N238S	C306W	C306W	C306W	R309C	R309C	R309C
	0	0	0	0	0	0		0	0	0	0	0	0	0	0	0	0	0	0	0	0	0		0	0	0	0	0	0	0	0		0	0	0	0	0	0	0	0
	10	12.4598	29.9835	22.4568	2.50926	2.23799	2.22131	2.08136	1.89515	0.13792	2.50687	1.76822	2.27868	1.52732	1.93083	1.82127	1.72155	2.02644	1.87018	3.10589	1.57104	3.64966	10.1923	10.3567	10.9872	1.89231	1.51783	1.18885	1.79099	1.33811	2.47798	3.62542	3.54844	4.43083	1.35622	1.06227	2.86951	4.25335	10.2044	8.95122
	50	47.8511	62.4399	58.355	2.68981	3.49421	3.04916	2.59238	1.72985	0.13209	2.18561	1.69348	1.72188	1.39472	1.58289	1.74428	1.99705	1.01321	2.00012	2.77083	1.04736	3.48625	25.4808	29.007	33.8386	1.26154	1.29593	1.36924	2.33878	1.11407	2.06311	6.20915	7.09688	6.58289	1.15795	1.22345	3.25788	18.0234	30.0746	26.3813
	100	85.0663	61.3575	77.4729	2.12978	2.59077	2.28067	2.03429	2.23324	0.17805	1.51985	2.2827	1.96765	2.00285	2.09231	2.35118	1.95217	2.10317	2.41023	2.48233	2.61843	3.41503	41.7884	44.0284	48.2497	3.15386	2.94732	2.82927	2.66292	1.31925	2.44305	6.21345	6.58996	7.09231	2.63351	1.18734	2.61135	33.6707	50.0084	43.867
	250	89.6239	60.0749	79.2057	1.94366	2.55381	2.18899	1.49909	2.39393	0.18541	1.90481	2.3771	2.55327	2.51093	1.62986	2.44842	2.18339	1.51951	2.44827	2.15373	2.09472	3.26445	76.4423	70.3586	67.4411	2.52309	2.50483	2.56172	2.52569	1.25122	2.31715	5.77349	6.08304	6.62986	2.23814	2.28897	1.97266	75.5422	85.2017	74.7382
	Fig1B
	[MUTYH] nM	WT	WT	WT	W103C	W103C	W103C	W103R	W103R	W103R	R241Q	R241Q	R241Q	R241W	R241W	R241W	R245H	R245H	R245H	R245C	R245C	R245C	V246F	V246F	V246F	C290W	C290W	C290W	P295L	P295L	P295L	N238S	N238S	N238S	C306W	C306W	C306W	R309C	R309C	R309C
	0	0	0	0	0	0	0	0	0	0	0	0	0	0	0	0	0	0	0	0	0	0	0	0	0	0	0	0	0	0	0	0	0	0	0	0	0	0	0	0
	6.25	31.0881	44.1863	33.7553	1.60362	2.53451	2.20114	0.23111	1.32512	0.83221	6.20009	4.39294	4.70801	1.61945	0.77688	1.12504	0.758367	0.54831	0.69876	0.906385	0.92731	0.80589	31.0881	34.1863	32.4264	0.481203	0.398064	0.185462	0.06396	0.08033	0.07715	63.0881	67.1863	73.1879	0.01504	0.03306	0.02397	12.391	12.4085	13.9324
	25	76.5374	85.717	80.2049	0.22852	1.93547	1.15106	0.27681	0.77509	0.56251	14.4056	17.2787	14.0819	0.76913	0.89126	0.77953	0.647683	1.34586	1.06606	1.6678	1.68564	1.79328	76.5374	65.717	55.6679	0.187133	0.204007	0.147753	0.26928	0.01255	0.15071	86.5374	85.717	86.7722	0.02774	0.04592	0.03674	29.9683	29.9762	33.6767
	100	85.4341	86.8918	85.1833	2.03502	2.99572	2.67593	0.86467	2.56027	1.83152	48.9742	64.7091	55.5259	3.48681	2.54517	2.83191	3.9556	2.11388	3.24571	6.76767	6.78563	7.24775	82.4341	85.8918	63.6194	0.146605	0.265007	0.27291	0.2178	0.88639	0.59048	83.4341	86.8918	85.6887	0.33016	0.35035	0.33907	81.6152	81.6014	91.6947
	400	85.4327	88.6108	86.0324	8.05018	13.3162	11.3651	4.10638	8.27018	6.61848	69.4578	71.9171	67.8333	12.2012	6.82375	8.93192	27.5942	23.1233	27.1217	24.2487	24.2589	25.9399	84.4327	86.6108	84.9694	0.278852	0.296715	0.464328	0.39166	0.09924	0.26251	88.4327	88.6108	89.4626	1.21186	1.23231	1.21782	86.6309	86.6135	97.3283
	Fig1C
		Empty pMAL	MUTYH/pMAL														EcY/pKK
			WT	W103C	W103R	R241Q	R241W	R245H	R245C	C290W	P295L	C297W	C306W	R309C	V246F	N238S
	Mean (x107)	0.577792	0.0115025	0.507331	0.538461	0.200838	0.422687	0.257262	0.369497	0.60919	0.473601	0.581384	0.506661	0.112004	0.0550064	0.122463	0.00183076
	Standard Error	0.0446125	0.00121909	0.0788084	0.082671	0.0325037	0.0665646	0.0351163	0.0297988	0.15467	0.0571675	0.0983433	0.0645423	0.031801	0.00630304	0.0209226	0.000519108
	Median	0.554633	0.0124567	0.594771	0.505587	0.207819	0.350162	0.228216	0.398358	0.395629	0.428858	0.528602	0.444004	0.0854983	0.0589458	0.131789	0.00169523
	Standard Deviation	0.118034	0.0034481	0.208508	0.218727	0.0859967	0.188273	0.099324	0.0842837	0.437471	0.161694	0.278157	0.182553	0.0899467	0.0178277	0.059178	0.00146826
	Sample Variance	0.0139319	1.18894e-05	0.0434754	0.0478415	0.00739543	0.0354467	0.00986525	0.00710374	0.191381	0.026145	0.0773712	0.0333257	0.00809041	0.000317826	0.00350204	2.15578e-06
	Kurtosis	2.09748	-1.37678	-2.53897	2.41364	-2.41848	-0.949	3.0528	0.686767	1.21876	1.23175	3.08806	-1.001	4.34243	2.99382	-1.05149	-1.04788
	Skewness	0.938882	-0.199868	-0.299962	1.3538	-0.0375466	0.715121	1.47918	-1.27567	1.53156	1.23585	1.51373	0.779926	1.96153	-1.62553	-0.402751	0.155021
	Range	0.382524	0.00974758	0.460191	0.670917	0.196565	0.504245	0.334712	0.236071	1.18538	0.504824	0.884044	0.474003	0.278555	0.0530558	0.171156	0.00396825
	Minimum	0.417476	0.00657895	0.251931	0.297071	0.105657	0.230387	0.134196	0.207562	0.293927	0.286965	0.295019	0.330171	0.0365854	0.0165094	0.0259451	0
	Maximum	0.8	0.0163265	0.712121	0.967988	0.302222	0.734633	0.468908	0.443633	1.4793	0.791789	1.17906	0.804173	0.315141	0.0695652	0.197101	0.00396825
	Sum	4.04455	0.09202	3.55132	3.76923	1.40586	3.38149	2.0581	2.95597	4.87352	3.78881	4.65107	4.05329	0.89603	0.440051	0.979702	0.0146461
	Count	7	8	7	7	7	8	8	8	8	8	8	8	8	8	8	8
	Confidence Level(95.0%)	0.109163	0.00288269	0.192837	0.202289	0.0795336	0.1574	0.0830369	0.0704629	0.365735	0.13518	0.232545	0.152618	0.0751973	0.0149043	0.0494741	0.0012275
	Upper CI (95%)	0.686955	0.0143852	0.700168	0.74075	0.280371	0.580087	0.340299	0.43996	0.974925	0.60878	0.813929	0.659279	0.187201	0.0699107	0.171937	0.00305826
	Lower CI (95%)	0.468629	0.00861982	0.314494	0.336172	0.121304	0.265287	0.174225	0.299034	0.243454	0.338421	0.348839	0.354042	0.0368064	0.0401021	0.0729887	0.000603269
	Upper CI (95%)	6.86955	0.143852	5.075	7.4075	2.80371	5.80087	3.40299	4.3996	9.74925	6.0878	8.13929	6.59279	1.87201	0.699107	1.71937	0.0305826
	Lower CI (95%)	4.68629	0.0861982	3.14494	3.36172	1.21304	2.65287	1.74225	2.99034	2.43454	3.38421	3.48839	3.54042	0.368064	0.401021	0.729887	0.00603269
	frequency (x108)	5.77792	0.115025	5.07331	5.38461	2.00838	4.22687	2.57262	3.69497	6.0919	4.73601	5.81384	5.06661	1.12004	0.550064	1.22463	0.0183076
	Fig1D
		WT	W103C	W103R	R241Q	R241W	R245H	R245C	C290W	P295L	N238S	C306W	R309C	V246F
	190	19.5867	1.79452	28.0657	21.7114	6.8845	4.31888	9.25676	14.9529	11.5516	23.786	0.39888	26.6869	23.0408
	191	27.7102	2.22261	25.4426	24.1287	17.9125	3.32543	13.573	15.5535	27.7719	25.4037	-0.59457	29.8592	25.6574
	192	27.6724	1.71376	23.4822	29.1188	25.4796	13.0498	8.24109	22.1488	29.7069	26.1816	9.1298	35.6973	26.7462
	193	30.0017	1.51579	20.7688	31.8382	21.6085	31.5968	10.4061	24.9875	25.8314	29.4474	27.6768	31.9552	27.4322
	194	28.5405	1.36544	19.1413	29.6721	24.8098	30.5409	20.7775	38.9791	28.644	29.5403	26.6209	32.4315	29.3652
	195	29.2117	0.52171	17.3518	28.2119	30.1323	33.6299	21.8601	25.9827	29.5516	27.9066	29.7099	31.5786	27.8908
	196	24.0667	-0.31972	14.8721	28.5656	29.5338	28.1692	29.2931	31.7377	29.6188	27.4801	24.2492	30.9491	25.3574
	197	19.9881	-1.42913	12.5088	23.116	32.1724	23.9343	28.6576	26.7035	19.9024	23.0438	20.0143	23.1008	21.2252
	198	14.2795	-2.04369	9.31775	16.7782	22.2002	18.4843	19.9829	27.1114	17.0483	17.4684	14.5643	13.0454	14.1425
	199	6.06278	-3.18648	5.65671	10.4453	14.4909	13.2395	13.4013	17.9923	7.34504	11.2483	9.3195	6.09617	6.69112
	200	-0.30955	-3.66768	3.12118	4.08555	6.4567	3.73433	5.52778	7.68317	-0.7775	4.52252	-0.18567	-0.2437	0.05948
	201	-5.75527	-4.72101	-0.10522	-1.10415	-0.49852	-3.99839	-2.62631	-0.56122	-7.63224	0.89651	-7.91839	-8.17906	-5.77736
	202	-11.6892	-5.36329	-2.25331	-5.93278	-9.96931	-8.78312	-9.69201	-5.85364	-14.3056	-5.52884	-12.7031	-11.6806	-10.1191
	203	-16.3712	-5.8499	-4.20333	-9.98573	-13.7542	-15.5832	-16.7012	-13.098	-21.5881	-9.56975	-19.5032	-16.492	-14.3624
	204	-20.6176	-6.40574	-5.92548	-14.4778	-20.4548	-21.3958	-23.0892	-18.6887	-26.9266	-13.322	-25.3158	-19.7789	-19.111
	205	-23.3799	-6.44656	-7.1416	-17.8924	-25.6131	-25.8867	-27.612	-23.5014	-30.5945	-16.9558	-29.8067	-22.3905	-21.3469
	206	-26.144	-7.0335	-8.23768	-20.1368	-29.0784	-28.642	-31.1433	-27.2794	-33.953	-18.5043	-32.562	-24.8497	-23.8724
	207	-27.4027	-7.25681	-8.67201	-21.3306	-31.5522	-30.7931	-34.2182	-29.9512	-35.8686	-20.931	-34.7131	-25.7881	-25.2749
	208	-27.2703	-7.33746	-9.03687	-22.0127	-32.8788	-32.0313	-34.6942	-30.8302	-36.9155	-20.9262	-35.9513	-26.1039	-25.9518
	209	-27.1846	-7.2127	-8.85602	-21.871	-32.4281	-31.9106	-35.0641	-30.7468	-36.4982	-21.1089	-35.8306	-25.4483	-25.6396
	210	-26.395	-7.17604	-8.88605	-21.0296	-32.397	-31.2163	-34.2654	-30.4765	-35.6697	-20.5556	-35.1363	-24.9566	-24.7428
	211	-25.6902	-7.15867	-8.61902	-20.8407	-31.5681	-30.8218	-33.7348	-29.7183	-35.4628	-20.2753	-34.7418	-24.2581	-24.4164
	212	-25.0264	-6.87598	-8.40099	-19.7209	-31.1993	-30.3543	-33.0298	-29.0894	-34.5014	-19.6952	-34.2743	-23.5508	-23.7995
	213	-24.9103	-6.89206	-8.01499	-20.1069	-30.8497	-30.0415	-33.2068	-29.6412	-34.1361	-19.4903	-33.9615	-23.1219	-23.5368
	214	-24.4803	-6.67835	-8.04152	-19.8232	-30.8808	-30.4242	-33.2702	-29.4487	-34.1355	-19.5603	-34.3442	-22.9458	-23.423
	215	-24.329	-6.57629	-8.1163	-19.6829	-31.3365	-30.5231	-33.0748	-29.701	-33.8531	-19.5716	-34.4431	-23.235	-23.2495
	216	-24.3928	-6.50175	-8.15445	-20.117	-31.4297	-30.3583	-33.4742	-29.7961	-34.2761	-19.4678	-34.2783	-22.8819	-23.2594
	217	-24.3324	-6.42606	-8.18633	-20.064	-31.8325	-30.7863	-33.5954	-30.0793	-34.1122	-19.8962	-34.7063	-23.1665	-23.4007
	218	-24.6649	-6.3383	-7.98157	-20.3999	-32.1796	-31.1506	-33.8851	-30.4184	-34.079	-20.1415	-35.0706	-22.9273	-23.3853
	219	-24.8182	-6.41992	-8.2393	-20.4998	-32.1011	-30.9589	-33.9957	-30.8447	-34.2902	-20.418	-34.8789	-22.9551	-23.5339
	220	-24.9552	-6.34072	-8.15606	-20.6875	-32.3531	-31.2978	-34.0593	-30.8464	-34.2256	-20.5583	-35.2178	-23.1151	-23.6012
	221	-25.0696	-6.22262	-8.18672	-20.6756	-32.1312	-31.065	-34.0777	-30.8025	-34.0117	-20.4809	-34.985	-22.9347	-23.4029
	222	-24.9239	-6.00005	-8.28084	-20.6272	-31.8332	-30.729	-33.7297	-30.5308	-33.7827	-20.2266	-34.649	-22.6713	-23.372
	223	-24.6663	-5.98038	-8.01552	-20.4893	-31.2692	-30.1868	-32.9443	-29.6873	-33.0396	-19.8212	-34.1068	-22.2636	-22.9349
	224	-24.2495	-5.84038	-8.03069	-19.8516	-30.2511	-29.1204	-31.8591	-28.9584	-32.3115	-19.4041	-33.0404	-21.2599	-22.1559
	225	-23.3897	-5.61413	-7.65452	-19.1892	-28.8389	-27.7274	-30.5097	-27.5213	-30.8702	-18.5874	-31.6474	-20.4582	-21.4106
	226	-22.4585	-5.33551	-7.16714	-18.0014	-27.3091	-26.0845	-28.6174	-25.9531	-29.2803	-17.3772	-30.0045	-19.2098	-20.3113
	227	-21.2688	-5.17174	-6.69892	-16.7967	-25.0983	-24.1314	-26.3797	-23.7705	-27.3865	-16.0356	-28.0514	-17.9229	-19.077
	228	-19.9102	-4.95756	-6.26826	-15.3788	-22.7013	-21.9868	-24.1035	-21.6938	-25.4984	-14.6254	-25.9068	-16.5486	-17.5341
	229	-18.2923	-4.60344	-5.67442	-13.8202	-20.4271	-19.644	-21.6354	-19.2208	-23.2258	-13.1398	-23.564	-15.011	-16.1257
	230	-16.6617	-4.47513	-5.03626	-12.2545	-18.0845	-17.4576	-18.9992	-16.8441	-20.9315	-11.5061	-21.3776	-13.2742	-14.4105
	231	-15.0035	-4.19127	-4.38579	-10.6764	-15.7984	-15.2413	-16.6475	-14.6188	-18.7581	-10.0278	-19.1613	-11.6717	-13.0048
	232	-13.3668	-4.02112	-3.86379	-9.17472	-13.5992	-13.1687	-14.2479	-12.5484	-16.5695	-8.53902	-17.0887	-10.0004	-11.4911
	233	-11.774	-3.81229	-3.10637	-7.69095	-11.6665	-11.5293	-12.4104	-10.4516	-14.656	-7.26056	-15.4493	-8.51193	-10.055
	234	-10.4708	-3.50907	-2.57884	-6.68212	-10.0789	-9.9333	-10.7778	-8.95736	-12.701	-6.12873	-13.8533	-7.11799	-8.63859
	235	-9.28397	-3.37532	-2.2599	-5.57088	-8.56794	-8.75189	-9.25802	-7.49862	-11.0921	-5.2271	-12.6719	-5.80734	-7.51468
	236	-8.15422	-3.20634	-1.73804	-4.65611	-7.33737	-7.42907	-7.96921	-6.27303	-9.71203	-4.38893	-11.3491	-4.71219	-6.37405
	237	-7.35446	-2.87504	-1.36144	-3.95128	-6.30118	-6.56397	-6.95838	-5.23902	-8.57433	-3.70036	-10.484	-3.59676	-5.41937
	238	-6.56297	-2.8767	-1.16333	-3.37041	-5.32517	-5.73584	-5.9569	-4.38941	-7.28946	-3.21327	-9.65584	-2.84421	-4.59204
	239	-5.98571	-2.69463	-0.84902	-2.74902	-4.64468	-5.06247	-5.24299	-3.56961	-6.45485	-2.74497	-8.98247	-2.15835	-3.98699
	240	-5.36616	-2.57024	-0.58583	-2.26765	-3.88561	-4.39523	-4.56327	-2.89494	-5.67219	-2.27844	-8.31523	-1.50989	-3.25239
	241	-4.79231	-2.45763	-0.41574	-1.87664	-3.34755	-3.83612	-3.9143	-2.31671	-5.08257	-1.89653	-7.75612	-0.97123	-2.86616
	242	-4.44357	-2.36374	-0.32494	-1.53903	-2.74776	-3.37639	-3.42732	-1.88899	-4.45269	-1.53583	-7.29639	-0.61008	-2.38115
	243	-4.07139	-2.27632	-0.08599	-1.28227	-2.31012	-3.01115	-3.00809	-1.52611	-3.93307	-1.2057	-6.93115	-0.14849	-2.08864
	244	-3.79135	-2.16424	0.02435	-0.96121	-1.99736	-2.66203	-2.66882	-1.13261	-3.58142	-1.05946	-6.58203	0.06594	-1.71044
	245	-3.59647	-2.11291	0.1009	-0.77396	-1.73703	-2.39737	-2.39524	-0.88615	-3.25627	-0.84129	-6.31737	0.34627	-1.46073
	246	-3.32554	-2.09818	0.16238	-0.61865	-1.43988	-2.21768	-2.01324	-0.67821	-2.88777	-0.63922	-6.13768	0.60684	-1.31772
	247	-3.09998	-1.97806	0.33267	-0.45328	-1.25502	-1.98503	-1.80881	-0.51457	-2.72282	-0.53491	-5.90503	0.66076	-1.09989
	248	-2.95327	-1.89097	0.30851	-0.35008	-1.08504	-1.83481	-1.6382	-0.3587	-2.5639	-0.46464	-5.75481	0.76301	-0.94698
	249	-2.87344	-1.95078	0.38517	-0.28474	-1.02162	-1.69146	-1.48759	-0.19668	-2.4742	-0.29684	-5.61146	0.91232	-0.87287
	250	-2.72925	-1.85489	0.4632	-0.23896	-0.90523	-1.60549	-1.34166	-0.12817	-2.31847	-0.26906	-5.52549	0.96149	-0.75067
	251	-2.65858	-1.76298	0.46654	-0.291	-0.80705	-1.47599	-1.31143	-0.01616	-2.17673	-0.15295	-5.39599	1.10603	-0.67244
	252	-2.61113	-1.75274	0.5178	-0.19628	-0.7077	-1.36334	-1.17222	0.02091	-2.12621	-0.14101	-5.28334	0.98761	-0.64582
	253	-2.56417	-1.73691	0.4816	0.03224	-0.55646	-1.37346	-1.13435	0.07015	-2.07185	-0.17101	-5.29346	1.12961	-0.65885
	254	-2.42801	-1.67815	0.5086	0.25027	-0.58109	-1.28876	-1.08259	0.02395	-2.06693	-0.14484	-5.20876	1.16087	-0.59665
	255	-2.43991	-1.67026	0.54065	0.55446	-0.50933	-1.18763	-1.00689	-0.00996	-1.99789	-0.06409	-5.10763	1.20091	-0.49876
	256	-2.3607	-1.6488	0.55047	1.06764	-0.49343	-1.20132	-0.96339	-0.09575	-1.93839	0.00184	-5.12132	1.1505	-0.45597
	257	-2.36043	-1.59626	0.53521	1.64509	-0.50443	-1.11359	-0.92792	-0.10392	-1.83461	-0.01288	-5.03359	1.19941	-0.50132
	258	-2.29616	-1.59303	0.67835	2.29518	-0.46667	-1.15686	-0.85477	-0.00856	-1.79293	0.0392	-5.07686	1.25318	-0.43506
	259	-2.21096	-1.54555	0.64018	2.83304	-0.4511	-1.0388	-0.84218	-0.03238	-1.81025	0.09988	-4.9588	1.20683	-0.43167
	260	-2.16527	-1.49525	0.66828	3.22972	-0.40918	-1.00758	-0.85014	-0.10133	-1.75251	0.03576	-4.92758	1.20834	-0.43155

## Sheet: Figure 4
			Fig 1A	Single Turnover conditions																Multiple Turnover conditions
			Time (Min)	WT	WT	WT	R309W	R309W	R309W	V246F	V246F	V246F							Time (Min)	WT	WT	WT	R309W	R309W	R309W	V246F	V246F	V246F
			0	0	0	0	0	0	0	0	0	0							0	0	0	0	0	0	0	0	0	0
			0.33	5.27959	5.28508	5.69656	4.04735	5.29392	5.75706	5.55958	5.94901	5.09343							0.33	0.87941	1.24803	1.34851	0.45383	0.14054	0.35174	0.55958	0.94901	1.09343
			0.66	8.04641	7.67553	7.41018	7.34071	7.84626	11.7299	8.98078	8.38306	8.71469							0.66	1.42489	1.92234	1.90483	0.74378	0.39361	0.41458	0.98078	1.38306	1.71469
			1	10.4133	9.0658	10.1658	10.3384	10.5701	12.9094	10.5079	12.3422	12.4398							1	1.84349	2.79943	2.50311	0.99884	0.89988	0.89119	1.50785	2.34224	2.43903
			3	14.6915	13.8135	13.9029	15.5743	15.7193	15.8154	13.236	14.6074	14.9181							3	3.23573	3.56176	4.05104	1.53928	1.60674	1.6567	3.23603	4.6073	4.91818
			5	14.7992	15.0434	14.1926	16.3569	16.8459	16.436	15.7796	15.361	15.6733							5	4.023	3.33989	4.18987	1.7728	1.50255	2.54821	3.77958	5.36102	5.67333
			10	15.0578	14.9746	15.1528	17.345	17.2687	16.8502	15.134	15.7993	16.3573							10	4.55893	3.91423	4.55863	1.79879	1.68221	2.28921	4.13397	5.79928	6.35727
			15	14.7128	14.9708	14.523	17.6326	17.9063	17.1771	15.1979	16.174	16.5377							15	4.31392	4.91896	4.4611	2.01194	1.8563	2.16064	4.1978	6.17396	6.53769
			30	14.7974	15.2362	14.9026	17.9502	18.0733	17.181	16.241	16.8599	16.545							30	4.6671	5.55541	4.40811	2.37686	2.04244	2.53649	4.24096	5.85985	6.55054
			45	15.1724	15.5765	15.0351	17.8027	18.0338	17.6379	16.3129	18.4486	17.0197							45	4.18759	5.54731	4.51173	2.59758	1.90057	2.92663	4.31294	6.45388	7.01966
			60	15.3269	15.2636	14.1547	17.8546	17.446	17.6655	16.6858	16.2926	17.2665							60	3.83854	6.00956	4.8352	2.27941	1.88547	3.16971	4.68576	6.29261	7.26482
			Fig1B
				fA:OG																THF:OG
			MUTYH (nM)	WT	WT	WT	R241Q	R241Q	R241Q	R309C	R309C	R309C	V246F	V246F	V246F				MUTYH (nM)	WT	WT	WT	R241Q	R241Q	R241Q	R309C	R309C	R309C	V246F	V246F	V246F
			0	0	0	0	0	0	0	0	0	0	0	0	0				0	0	0	0	0	0	0	0	0	0	0	0	0
			0.732422	3.2084	2.04339	2.65242	0	0	0	0	0	0	1.87202	8.87116	5.42585				0.045776	76.2763	75.2029	75.5684	8.26158	14.8795	11.5444	7.95224	74.4214	41.0937	67.6471	77.0193	72.1697
			1.46484	10.9802	12.4936	11.8554	0	0	0	0	0	0	2.81886	11.2039	7.08219				0.091553	73.2812	76.7924	74.8672	14.2192	17.6017	15.8745	10.9359	82.0108	46.3683	75.254	73.5024	74.2101
			2.92969	13.9289	18.1789	16.216	0	0	0	0	0	0	9.41208	10.268	9.93942				0.183105	77.9377	82.1591	79.8675	18.5203	26.5518	22.4851	15.4887	84.6415	49.952	76.1709	71.7427	73.7897
			5.85938	17.1972	23.1087	20.3565	0	0	0	0	0	0	22.3907	13.346	18.0489				0.366211	78.1341	87.7144	82.7368	31.8375	35.8154	33.7513	77.2803	83.7281	80.3223	77.4459	76.4084	76.7533
			11.7188	26.0328	36.4424	31.5531	0.13681	0.29378	0	14.5749	0	5.36105	27.6015	23.2499	25.6825				0.732422	80.5588	85.0628	82.6236	31.0149	47.6681	39.4525	79.7342	84.4877	81.9254	78.2717	81.5393	79.7249
			23.4375	34.8615	46.0669	40.8729	1.52422	1.01882	0.51454	20.3401	17.8591	19.2925	39.3758	25.6613	32.847				1.46484	95.3058	85.6469	90.2718	38.6992	56.6178	47.5508	80.3496	85.2514	82.6134	77.6626	79.432	78.3698
			46.875	46.5442	57.2358	52.4166	2.38825	2.69801	1.36262	24.3094	17.4662	21.0988	38.8106	25.6567	32.5593				2.92969	88.8694	86.8173	87.6448	53.3739	59.9443	56.5311	82.6113	86.7265	84.4775	78.4539	78.4755	78.2875
			93.75	59.734	62.1339	61.5495	3.60063	6.99766	3.53417	27.3641	28.8982	28.4153	51.2573	30.0419	41.0602				5.85938	82.7005	87.0399	84.6784	63.0836	64.5786	63.6804	83.119	83.9957	83.3685	81.6328	82.4583	81.8602
			187.5	68.0675	73.973	71.7376	15.4656	21.8892	18.8661	34.4123	43.846	39.5243	56.0884	43.0847	50.0874				11.7188	83.5454	84.8502	84.0075	67.834	67.5171	67.5226	84.6244	84.2093	84.2261	80.6306	84.1317	82.195
			375	82.7919	91.3249	87.9377	39.4695	44.9478	42.635	52.635	50.6516	52.1649	65.9242	59.2015	63.1948				23.4375	85.0904	85.4133	85.0592	60.9274	72.0158	66.3214	85.7985	85.7445	85.5777	79.9747	82.852	81.2294
			750	87.719	94.1432	91.8496	59.3241	66.1184	63.3548	64.271	66.5109	66.0515	75.3368	69.695	73.2484				46.875	83.9973	85.1843	84.3996	65.4471	76.4085	70.7675	84.7628	86.351	85.3636	83.7647	82.6026	82.9957
			1500	92.6261	96.3684	95.4517	75.4581	78.2197	77.615	80.9504	84.3157	83.4677	83.4045	77.2821	81.1548				93.75	84.9318	87.0219	85.7826	73.2615	77.85	75.385	86.4896	87.7149	86.9054	83.7176	81.6593	82.5016
			3000	94.7563	98.3588	97.5329	77.8187	84.3098	81.8831	88.8665	93.6169	92.1633	85.0211	77.6832	82.1739				187.5	89.8391	90.8748	90.1527	63.1644	79.2861	71.0642	89.8465	88.7491	89.096	85.459	85.1836	85.1285
				fA:OG															Fig1C	THF:OG
			MUTYH (nM)	WT	WT	WT	R241Q	R241Q	R241Q		N238S								MUTYH (nM)	WT	WT	WT	R241Q	R241Q	R241Q	N238S	N238S	N238S
			0	0	0	0	0	0	0	0	0	0							0	0	0	0	0	0	0	0	0	0
			0.732422	3.2084	2.04339	2.65242	0	0	0	0	0	0							0.045776	76.2763	75.2029	75.5684	8.26158	14.8795	11.5444	43.8696	10.2295	28.9305
			1.46484	10.9802	12.4936	11.8554	0	0	0	0	0	0							0.091553	73.2812	76.7924	74.8672	14.2192	17.6017	15.8745	57.0536	19.0524	40.6984
			2.92969	13.9289	18.1789	16.216	0	0	0	0	0	0							0.183105	77.9377	82.1591	79.8675	18.5203	26.5518	22.4851	59.0973	55.1295	61.0838
			5.85938	17.1972	23.1087	20.3565	0	0	0	0	0	0							0.366211	78.1341	87.7144	82.7368	31.8375	35.8154	33.7513	71.3281	67.2516	74.1068
			11.7188	26.0328	36.4424	31.5531	0.13681	0.29378	0	0	0	0							0.732422	80.5588	85.0628	82.6236	31.0149	47.6681	39.4525	68.7398	72.9307	75.7596
			23.4375	34.8615	46.0669	40.8729	1.52422	1.01882	0.51454	16.9386	18.5606	15.4861							1.46484	95.3058	85.6469	90.2718	38.6992	56.6178	47.5508	69.2594	57.7249	67.906
			46.875	46.5442	57.2358	52.4166	2.38825	2.69801	1.36262	27.1551	25.3094	29.2723							2.92969	88.8694	86.8173	87.6448	53.3739	59.9443	56.5311	69.1138	67.1065	72.8451
			93.75	59.734	62.1339	61.5495	3.60063	6.99766	3.53417	43.5547	42.697	44.8482							5.85938	82.7005	87.0399	84.6784	63.0836	64.5786	63.6804	72.0541	73.7509	77.9705
			187.5	68.0675	73.973	71.7376	15.4656	21.8892	18.8661	55.995	52.12	60.43							11.7188	83.5454	84.8502	84.0075	67.834	67.5171	67.5226	78.1704	77.1269	83.0467
			375	82.7919	91.3249	87.9377	39.4695	44.9478	42.635	77.3608	57.3991	77.996							23.4375	85.0904	85.4133	85.0592	60.9274	72.0158	66.3214	82.3298	76.4055	84.8852
			750	87.719	94.1432	91.8496	59.3241	66.1184	63.3548	78.6707	73.0947	85.0334							46.875	83.9973	85.1843	84.3996	65.4471	76.4085	70.7675	82.9957	80.9402	87.6362
			1500	92.6261	96.3684	95.4517	75.4581	78.2197	77.615	85.9278	82.2781	90.4368							93.75	84.9318	87.0219	85.7826	73.2615	77.85	75.385	85.173	82.5507	89.6918
			3000	94.7563	98.3588	97.5329	77.8187	84.3098	81.8831	91.1522	89.8211	93.3949							187.5	89.8391	90.8748	90.1527	63.1644	79.2861	71.0642	88.9843	85.3025	93.2015

## Sheet: Table 1
					Concentration [ppb]						Concentration [nmol]
				[Protein] μM	ICP-MS Fe (raw)	ICP-MS Zn (raw)	Blank ICP-MS Fe	Blank ICP-MS Zn	Subtract Blank ICP-MS Fe	Subtract Blank ICP-MS Zn	Fe in nmol	Zn in nmol	enzyme in nmol	ratio Fe in Ez	ratio Zn in Ez
			WT (MBP free)	3.13	298.299	89.0697	46.6022	29.0229	251.697	60.0469	9.01331	1.83686	1.56564	5.75695	1.17323	5.14±0.13	1.22±0.05	5.14127	1.21928
				3.13	313.319	94.3778	46.6022	29.0229	266.717	65.3549	9.55118	1.99923	1.56564	6.1005	1.27694
				4.58	236.662	111.589	8.59987	21.1833	228.062	90.4061	8.16694	2.76556	2.29	3.56635	1.20767
			MBP-WT	7.60805	507.832	67.9266	46.6022	29.0229	461.229	38.9037	16.5167	1.19008	3.80403	4.3419	0.312847	4.36±0.02	0.20±0.11	4.36681	0.19741
				6.92595	513.164	40.3222	46.6022	29.0229	466.562	11.2994	16.7077	0.345652	3.46298	4.82466	0.0998137
				5.98	337.061	38.7351	8.59987	21.1833	328.461	17.5518	11.7623	0.536915	2.99	3.93387	0.17957
			W103C	2.79399	41.9844	27.0925	46.6022	29.0229	-4.61782	-2.9304	-0.165365	-0.089642	1.397	-0.118372	-0.0641677	0	0	-0.0263323	-0.0316588
				1.03	9.54483	21.1976	8.59987	21.1833	0.94496	0.0143127	0.0338392	0.000437833	0.515	0.0657072	0.00085016
			W103R	2.40047	42.0835	26.429	46.6022	29.0229	-4.51873	-2.59383	-0.161817	-0.0793462	1.20024	-0.134821	-0.0661088	0	0	-0.0405185	-0.03264
				1.26	9.54608	21.2004	8.59987	21.1833	0.946201	0.0170684	0.0338837	0.00052213	0.63	0.0537836	0.000828778
			N238S	5.37	308.184	41.5605	8.59987	21.1833	299.584	20.3772	10.7282	0.623346	2.685	3.9956	0.232159	4.12±0.2	0.34±0.14	4.12273	0.348384
				5.37	327.248	61.9633	8.59987	21.1833	318.648	40.78	11.4109	1.24748	2.685	4.24986	0.46461
			R241Q	18.28	1209.3	80.1363	46.6022	29.0229	1162.7	51.1134	41.6366	1.56358	9.14278	4.55404	0.171018	4.39±0.1	0.13±0.02	4.39844	0.13502
				11.19	671.503	39.2945	8.59987	21.1833	662.903	18.1112	23.7387	0.55403	5.595	4.24284	0.0990224
			R241W	0.29	23.7656	22.2049	46.6022	29.0229	-22.8367	-6.81792	-0.817786	-0.208563	0.142979	-5.71962	-1.4587	0	0
				1.16	7.70096	22.6486	8.59987	21.1833	-0.898918	1.46527	-0.0321904	0.0448231	0.58	-0.0555008	0.0772811
			R245H	1.74	6.69983	20.7042	8.59987	21.1833	-1.90004	-0.479047	-0.0680409	-0.0146543	0.87	-0.0782079	-0.016844	0	0
				1.39	86.5878	45.1224	87.1462	44.2728	-0.55833	0.849609	-0.0199939	0.0259899	0.695	-0.0287682	0.0373955
			R245C	1.61	7.30282	22.5676	8.59987	21.1833	-1.29706	1.38433	-0.0464479	0.0423474	0.805	-0.0576992	0.0526054	0	0
				1.61	7.08373	20.8906	8.59987	21.1833	-1.51614	-0.292694	-0.0542934	-0.00895363	0.805	-0.0674452	-0.0111225
			V246F	3.91	227.347	42.6145	8.59987	21.1833	218.747	21.4312	7.83339	0.655588	1.955	4.00685	0.335339	3.89±0.45	0.24±0.09	3.89345	0.244905
				6.43	426.515	60.5074	87.1462	44.2728	339.369	16.2346	12.1529	0.496623	3.215	3.78005	0.154471
			C290W	1.06	7.1404	21.0577	8.59987	21.1833	-1.45947	-0.125569	-0.052264	-0.00384121	0.53	-0.0986113	-0.00724757	0	0
				2.12	87.1074	45.3931	87.1462	44.2728	-0.0388031	1.12034	-0.00138955	0.0342717	1.06	-0.00131089	0.0323318
			P295L	1.93	87.4313	41.7481	87.1462	44.2728	0.285153	-2.52462	0.0102114	-0.0772292	0.965	0.0105817	-0.0800303	0	0
				1.93	88.2744	43.1132	87.1462	44.2728	1.12828	-1.1596	0.0404041	-0.0354727	0.965	0.0418695	-0.0367593
			C306W	2.14	86.509	42.2509	87.1462	44.2728	-0.637205	-2.02186	-0.0228184	-0.0618496	1.07	-0.0213256	-0.0578034	0	0
				2.14	84.2948	46.0535	87.1462	44.2728	-2.8514	1.78072	-0.102109	0.0544728	1.07	-0.0954291	0.0509091
			R309C	28.2547	1380.6	73.5077	46.6022	29.0229	1334	44.4848	47.7707	1.36081	9.14278	4.55404	0.171018	4.88±0.33	0.16±0.01	4.88201	0.160899
				9.58	705.492	44.7933	8.59987	21.1833	696.892	23.61	24.9559	0.72224	4.79	5.20999	0.150781
